# Supplementary material for: Escape Excel: A tool for preventing gene symbol and accession conversion errors
Source: PLoS One. 2017 Sep 27;12(9):e0185207. doi: 10.1371/journal.pone.0185207 (PMC5617173; doi:10.1371/journal.pone.0185207)
Supplement: S1 Table — Which fields should, or should not, be escaped are denoted by section header descriptions. (XLSX) [file pone.0185207.s001.xlsx]

## Sheet: blah
S1 Table. Validation set for Escape Excel. Which fields should, or should not, be escaped are denoted by section header descriptions.
Escaped	Un-escaped
# First block should never be escaped, since they are valid Excel numbers.
3.14159	3.14159
-3.14159	-3.14159
3.14e+99	3.14e+99
-3.14e-99	-3.14e-99
0.12345	0.12345
1.2345e-100	1.2345e-100
0.123457	0.123457
1	1
1e-99	1e-99
0.12345	0.12345
1.2345e-100	1.2345e-100
0.123457	0.123457
0.12345	0.12345
-0.12345	-0.12345
1.2345e-100	1.2345e-100
-1.2345e-100	-1.2345e-100
1234	1234
12345	12345
123456	123456
1234567	1234567
12345678	12345678
123456789	123456789
1234567890	1234567890
1234567	1234567
12345678901	12345678901
1.23457e-89	1.23457e-89
1.23457e-89	1.23457e-89
1	1
12	12
123	123
1234	1234
12345	12345
123456	123456
1234567	1234567
12345678	12345678
123456789	123456789
1234567890	1234567890
12345678901	12345678901
# Next block should only be escaped with --paranoid,
# since they aren't numbers, and Excel doesn't try to treat them as non-text.
,123,456	,123,456
1,235,6	1,235,6
1,235,67	1,235,67
6" 2'	6" 2'
6" 2"	6" 2"
O00116:347	O00116:347
5710 266971	5710 266971
05710 266971	05710 266971
Nova-1	Nova-1
19,Feb	19,Feb
19,Feb	19,Feb
19,Feb 2013	19,Feb 2013
19,Feb2013	19,Feb2013
19,Feb,2013	19,Feb,2013
Feb,19	Feb,19
Feb,19,2013	Feb,19,2013
1,08	1,08
1,08,88	1,08,88
1,08	1,08
1,88	1,88
December 1st	December 1st
December 2nd	December 2nd
December 3rd	December 3rd
December 4th	December 4th
December 1rd	December 1rd
December 1st 2013	December 1st 2013
December 1st, 2013	December 1st, 2013
December 1st, 13	December 1st, 13
1st December	1st December
1st December 2013	1st December 2013
3:00 long rambling junk in the middle Sep7	3:00 long rambling junk in the middle Sep7
filler at beginning 3:00 Sep7	filler at beginning 3:00 Sep7
3:00 Sep7 filler at end	3:00 Sep7 filler at end
3:00 x Sep7	3:00 x Sep7
Sep7 x 3:00	Sep7 x 3:00
3:00 x Sep7	3:00 x Sep7
3 AM x Sep7	3 AM x Sep7
Sep7 x 3:00 AM	Sep7 x 3:00 AM
3:00AM x 01/08	3:00AM x 01/08
3:00 AM x Sep7	3:00 AM x Sep7
3:00 AM x 01/08	3:00 AM x 01/08
01/08 x 3:00	01/08 x 3:00
01/08 x 3:00 AM	01/08 x 3:00 AM
3:00 ; Sep7	3:00 ; Sep7
Sep7 ; 3:00	Sep7 ; 3:00
3:00 ; Sep7	3:00 ; Sep7
3 AM ; Sep7	3 AM ; Sep7
Sep7 ; 3:00 AM	Sep7 ; 3:00 AM
3:00 AM ; Sep7	3:00 AM ; Sep7
3:00 AM ; 01/08	3:00 AM ; 01/08
01/08 ; 3:00	01/08 ; 3:00
01/08 ; 3:00 AM	01/08 ; 3:00 AM
3:00 -- Sep7	3:00 -- Sep7
Sep7 -- 3:00	Sep7 -- 3:00
3:00 -- Sep7	3:00 -- Sep7
3 AM -- Sep7	3 AM -- Sep7
Sep7 -- 3:00 AM	Sep7 -- 3:00 AM
3:00 AM -- Sep7	3:00 AM -- Sep7
3:00 AM -- 01/08	3:00 AM -- 01/08
01/08 -- 3:00	01/08 -- 3:00
01/08 -- 3:00 AM	01/08 -- 3:00 AM
-	-
--	--
---	---
+	+
++	++
+++	+++
+	+
+-	+-
-+	-+
+-+	+-+
-+-	-+-
# Everything below should be escaped, either because Excel does corrupt
# them, or it looks suspiciously like something Excel might corrupt.
00123456	123456
123456789012	123456789012
1234567890123	1234567890123
12345678901234	12345678901234
123456789012345	123456789012345
1234567890123456	1234567890123450
12345678901234567	1.23457e+16
123456789012345678	1.23457e+17
1234567890123456789	1.23457e+18
2310009E13	2.31001e+19
SEP7	2017-09-07
April 31	1931-04-01
April 99	1999-04-01
19-Feb	2017-02-19
19Feb	2017-02-19
19Feb2013	2013-02-19
19-Feb2013	2013-02-19
19-Feb-2013	2013-02-19
Feb-19	2017-02-19
Feb-19-2013	Feb-19-2013
1-08	2017-01-08
1-08-88	1-08-88
1/08	2017-01-08
1/08/88	1/08/88
1-88	1-88
1/88	1/88
'night	'night
'1234	'1234
'SEP7	'SEP7
=1+2	3
3:00	03:00:00
3 P	15:00:00
3 A	03:00:00
3 PM	15:00:00
3 AM	03:00:00
3:00:00	03:00:00
3:00:00 PM	15:00:00
3:00:00 AM	03:00:00
3:00:00 P	15:00:00
3:00:00 A	03:00:00
3:00 Sep7	2017-09-07 03:00:00
Sep7 3:00	2017-09-07 03:00:00
3:00Sep7	2017-09-07 03:00:00
3 AM Sep7	2017-09-07 03:00:00
Sep7 3:00 AM	2017-09-07 03:00:00
3:00 AM01/08	2017-01-08 03:00:00
3:00 AM Sep7	2017-09-07 03:00:00
3:00 AM 01/08	2017-01-08 03:00:00
01/08 3:00	2017-01-08 03:00:00
01/08 3:00 AM	2017-01-08 03:00:00
3:00 Sep7	2017-09-07 03:00:00
Sep7 3:00	2017-09-07 03:00:00
3:00 Sep7	2017-09-07 03:00:00
3 AM Sep7	2017-09-07 03:00:00
Sep7 3:00 AM	2017-09-07 03:00:00
3:00 AM Sep7	2017-09-07 03:00:00
3:00 AM 01/08	2017-01-08 03:00:00
01/08 3:00	2017-01-08 03:00:00
01/08 3:00 AM	2017-01-08 03:00:00
3:00/Sep7	2017-09-07 03:00:00
Sep7/3:00	Sep7/3:00
3:00/Sep7	2017-09-07 03:00:00
3 AM/Sep7	2017-09-07 03:00:00
Sep7/3:00 AM	Sep7/3:00 AM
3:00 AM/Sep7	2017-09-07 03:00:00
3:00 AM/01/08	2017-01-08 03:00:00
01/08/3:00	01/08/3:00
01/08/3:00 AM	01/08/3:00 AM
3:00-Sep7	2017-09-07 03:00:00
Sep7-3:00	Sep7-3:00
3:00-Sep7	2017-09-07 03:00:00
3 AM-Sep7	2017-09-07 03:00:00
Sep7-3:00 AM	Sep7-3:00 AM
3:00 AM-Sep7	2017-09-07 03:00:00
3:00 AM-01/08	2017-01-08 03:00:00
01/08-3:00	01/08-3:00
01/08-3:00 AM	01/08-3:00 AM
3:00,Sep7	3:00,Sep7
Sep7,3:00	Sep7,3:00
3:00,Sep7	3:00,Sep7
3 AM,Sep7	3 AM,Sep7
Sep7,3:00 AM	Sep7,3:00 AM
3:00 / Sep7	2017-09-07 03:00:00
Sep7 / 3:00	Sep7 / 3:00
3:00 / Sep7	2017-09-07 03:00:00
3 AM / Sep7	2017-09-07 03:00:00
Sep7 / 3:00 AM	Sep7 / 3:00 AM
3:00 AM / Sep7	2017-09-07 03:00:00
3:00 AM / 01/08	2017-01-08 03:00:00
01/08 / 3:00	01/08 / 3:00
01/08 / 3:00 AM	01/08 / 3:00 AM
3:00 - Sep7	2017-09-07 03:00:00
Sep7 - 3:00	Sep7 - 3:00
3:00 - Sep7	2017-09-07 03:00:00
3 AM - Sep7	2017-09-07 03:00:00
Sep7 - 3:00 AM	Sep7 - 3:00 AM
3:00 AM - Sep7	2017-09-07 03:00:00
3:00 AM - 01/08	2017-01-08 03:00:00
01/08 - 3:00	01/08 - 3:00
01/08 - 3:00 AM	01/08 - 3:00 AM
3:00 , Sep7	2017-09-07 03:00:00
Sep7 , 3:00	Sep7 , 3:00
3:00 , Sep7	2017-09-07 03:00:00
3 AM , Sep7	2017-09-07 03:00:00
Sep7 , 3:00 AM	Sep7 , 3:00 AM
3:00 AM , Sep7	2017-09-07 03:00:00
3:00 AM , 01/08	2017-01-08 03:00:00
01/08 , 3:00	01/08 , 3:00
01/08 , 3:00 AM	01/08 , 3:00 AM
-- sometext	#NAME?
- sometext	#NAME?
-sometext	#NAME?
++ sometext	#NAME?
+ sometext	#NAME?
+sometext	#NAME?
# Examples below are also test cases for stripping various characters from the
# original input, such as leading/trailing spaces, equals sings,
# enclosing double quotes, and nested occurances of these.
SEP7	SEP7 SEP7"
SEP7	SEP7""
SEP7	2017-09-07
Sep7	Sep7
Sep7	SEP7
SEP7	="" =" ""SEP7"" " ""
