# Supplementary material for: Escape Excel: A tool for preventing gene symbol and accession conversion errors
Source: PLoS One. 2017 Sep 27;12(9):e0185207. doi: 10.1371/journal.pone.0185207 (PMC5617173; doi:10.1371/journal.pone.0185207)
Supplement: S2 Table — Symbols were imported as forced-text, unescaped auto-converted fields, and escaped fields. Columns F and G indicate problematic symbols. (XLSX) [file pone.0185207.s002.xlsx]

## Sheet: human_and_mouse_symbols
S2 Table. List of human and mouse gene symbols. Symbols were imported as forced-text, unescaped auto-converted fields, and escaped fields. Columns F and G indicate problematic symbols.
Symbol_Text	Species	Current_Or_Alias	Symbol_Unescaped	Symbol_Escaped	Is_Auto-Converted	Is_Escaped
2E4	Human	Alias	20000	20000	Auto-converted	FalseNegative
2E12	Mouse	Alias	2000000000000	2000000000000	Auto-converted	FalseNegative
2E4	Mouse	Alias	20000	20000	Auto-converted	FalseNegative
2E6	Mouse	Alias	2000000	2000000	Auto-converted	FalseNegative
3E2	Mouse	Alias	300	300	Auto-converted	FalseNegative
3e46	Mouse	Alias	3e+46	3e+46	Auto-converted	FalseNegative
5E6	Mouse	Alias	5000000	5000000	Auto-converted	FalseNegative
DEC1	Human	Current	2017-12-01	DEC1	Auto-converted	Escaped
FEB1	Human	Current	2017-02-01	FEB1	Auto-converted	Escaped
FEB10	Human	Current	2017-02-10	FEB10	Auto-converted	Escaped
FEB2	Human	Current	2017-02-02	FEB2	Auto-converted	Escaped
FEB5	Human	Current	2017-02-05	FEB5	Auto-converted	Escaped
FEB6	Human	Current	2017-02-06	FEB6	Auto-converted	Escaped
FEB7	Human	Current	2017-02-07	FEB7	Auto-converted	Escaped
FEB9	Human	Current	2017-02-09	FEB9	Auto-converted	Escaped
MARC1	Human	Current	2017-03-01	MARC1	Auto-converted	Escaped
MARC2	Human	Current	2017-03-02	MARC2	Auto-converted	Escaped
MARCH1	Human	Current	2017-03-01	MARCH1	Auto-converted	Escaped
MARCH10	Human	Current	2017-03-10	MARCH10	Auto-converted	Escaped
MARCH11	Human	Current	2017-03-11	MARCH11	Auto-converted	Escaped
MARCH2	Human	Current	2017-03-02	MARCH2	Auto-converted	Escaped
MARCH3	Human	Current	2017-03-03	MARCH3	Auto-converted	Escaped
MARCH4	Human	Current	2017-03-04	MARCH4	Auto-converted	Escaped
MARCH5	Human	Current	2017-03-05	MARCH5	Auto-converted	Escaped
MARCH6	Human	Current	2017-03-06	MARCH6	Auto-converted	Escaped
MARCH7	Human	Current	2017-03-07	MARCH7	Auto-converted	Escaped
MARCH8	Human	Current	2017-03-08	MARCH8	Auto-converted	Escaped
MARCH9	Human	Current	2017-03-09	MARCH9	Auto-converted	Escaped
SEPT1	Human	Current	2017-09-01	SEPT1	Auto-converted	Escaped
SEPT10	Human	Current	2017-09-10	SEPT10	Auto-converted	Escaped
SEPT11	Human	Current	2017-09-11	SEPT11	Auto-converted	Escaped
SEPT12	Human	Current	2017-09-12	SEPT12	Auto-converted	Escaped
SEPT14	Human	Current	2017-09-14	SEPT14	Auto-converted	Escaped
SEPT2	Human	Current	2017-09-02	SEPT2	Auto-converted	Escaped
SEPT3	Human	Current	2017-09-03	SEPT3	Auto-converted	Escaped
SEPT4	Human	Current	2017-09-04	SEPT4	Auto-converted	Escaped
SEPT5	Human	Current	2017-09-05	SEPT5	Auto-converted	Escaped
SEPT6	Human	Current	2017-09-06	SEPT6	Auto-converted	Escaped
SEPT7	Human	Current	2017-09-07	SEPT7	Auto-converted	Escaped
SEPT8	Human	Current	2017-09-08	SEPT8	Auto-converted	Escaped
SEPT9	Human	Current	2017-09-09	SEPT9	Auto-converted	Escaped
201E9	Mouse	Current	201000000000	201E9	Auto-converted	Escaped
9130022E09	Mouse	Current	9130022000000000	9130022E09	Auto-converted	Escaped
Mar1	Mouse	Current	2017-03-01	Mar1	Auto-converted	Escaped
Marc1	Mouse	Current	2017-03-01	Marc1	Auto-converted	Escaped
Marc2	Mouse	Current	2017-03-02	Marc2	Auto-converted	Escaped
March1	Mouse	Current	2017-03-01	March1	Auto-converted	Escaped
March10	Mouse	Current	2017-03-10	March10	Auto-converted	Escaped
March11	Mouse	Current	2017-03-11	March11	Auto-converted	Escaped
March2	Mouse	Current	2017-03-02	March2	Auto-converted	Escaped
March3	Mouse	Current	2017-03-03	March3	Auto-converted	Escaped
March4	Mouse	Current	2017-03-04	March4	Auto-converted	Escaped
March5	Mouse	Current	2017-03-05	March5	Auto-converted	Escaped
March6	Mouse	Current	2017-03-06	March6	Auto-converted	Escaped
March7	Mouse	Current	2017-03-07	March7	Auto-converted	Escaped
March8	Mouse	Current	2017-03-08	March8	Auto-converted	Escaped
March9	Mouse	Current	2017-03-09	March9	Auto-converted	Escaped
Sept1	Mouse	Current	2017-09-01	Sept1	Auto-converted	Escaped
Sept10	Mouse	Current	2017-09-10	Sept10	Auto-converted	Escaped
Sept11	Mouse	Current	2017-09-11	Sept11	Auto-converted	Escaped
Sept12	Mouse	Current	2017-09-12	Sept12	Auto-converted	Escaped
Sept14	Mouse	Current	2017-09-14	Sept14	Auto-converted	Escaped
Sept2	Mouse	Current	2017-09-02	Sept2	Auto-converted	Escaped
Sept3	Mouse	Current	2017-09-03	Sept3	Auto-converted	Escaped
Sept4	Mouse	Current	2017-09-04	Sept4	Auto-converted	Escaped
Sept5	Mouse	Current	2017-09-05	Sept5	Auto-converted	Escaped
Sept6	Mouse	Current	2017-09-06	Sept6	Auto-converted	Escaped
Sept7	Mouse	Current	2017-09-07	Sept7	Auto-converted	Escaped
Sept8	Mouse	Current	2017-09-08	Sept8	Auto-converted	Escaped
Sept9	Mouse	Current	2017-09-09	Sept9	Auto-converted	Escaped
14-3-3	Human	Alias	2014-03-03	14-3-3	Auto-converted	Escaped
2-21	Human	Alias	2017-02-21	2-21	Auto-converted	Escaped
38-1	Human	Alias	1938-01-01	38-1	Auto-converted	Escaped
6-16	Human	Alias	2017-06-16	6-16	Auto-converted	Escaped
9-27	Human	Alias	2017-09-27	9-27	Auto-converted	Escaped
APR1	Human	Alias	2017-04-01	APR1	Auto-converted	Escaped
APR-1	Human	Alias	2017-04-01	APR-1	Auto-converted	Escaped
APR-2	Human	Alias	2017-04-02	APR-2	Auto-converted	Escaped
APR3	Human	Alias	2017-04-03	APR3	Auto-converted	Escaped
APR-3	Human	Alias	2017-04-03	APR-3	Auto-converted	Escaped
DEC1	Human	Alias	2017-12-01	DEC1	Auto-converted	Escaped
DEC2	Human	Alias	2017-12-02	DEC2	Auto-converted	Escaped
FEB11	Human	Alias	2017-02-11	FEB11	Auto-converted	Escaped
FEB3	Human	Alias	2017-02-03	FEB3	Auto-converted	Escaped
FEB4	Human	Alias	2017-02-04	FEB4	Auto-converted	Escaped
Mar1	Human	Alias	2017-03-01	Mar1	Auto-converted	Escaped
Mar2	Human	Alias	2017-03-02	Mar2	Auto-converted	Escaped
Mar3	Human	Alias	2017-03-03	Mar3	Auto-converted	Escaped
Mar4	Human	Alias	2017-03-04	Mar4	Auto-converted	Escaped
MAR5	Human	Alias	2017-03-05	MAR5	Auto-converted	Escaped
Mar6	Human	Alias	2017-03-06	Mar6	Auto-converted	Escaped
Mar7	Human	Alias	2017-03-07	Mar7	Auto-converted	Escaped
Mar8	Human	Alias	2017-03-08	Mar8	Auto-converted	Escaped
MAR9	Human	Alias	2017-03-09	MAR9	Auto-converted	Escaped
MAY1	Human	Alias	2017-05-01	MAY1	Auto-converted	Escaped
NOV1	Human	Alias	2017-11-01	NOV1	Auto-converted	Escaped
NOV2	Human	Alias	2017-11-02	NOV2	Auto-converted	Escaped
OCT1	Human	Alias	2017-10-01	OCT1	Auto-converted	Escaped
OCT11	Human	Alias	2017-10-11	OCT11	Auto-converted	Escaped
OCT-11	Human	Alias	2017-10-11	OCT-11	Auto-converted	Escaped
OCT2	Human	Alias	2017-10-02	OCT2	Auto-converted	Escaped
Oct-2	Human	Alias	2017-10-02	Oct-2	Auto-converted	Escaped
OCT3	Human	Alias	2017-10-03	OCT3	Auto-converted	Escaped
Oct-3	Human	Alias	2017-10-03	Oct-3	Auto-converted	Escaped
OCT4	Human	Alias	2017-10-04	OCT4	Auto-converted	Escaped
Oct-4	Human	Alias	2017-10-04	Oct-4	Auto-converted	Escaped
OCT6	Human	Alias	2017-10-06	OCT6	Auto-converted	Escaped
OCT7	Human	Alias	2017-10-07	OCT7	Auto-converted	Escaped
oct-7	Human	Alias	2017-10-07	oct-7	Auto-converted	Escaped
oct-8	Human	Alias	2017-10-08	oct-8	Auto-converted	Escaped
OCT-9	Human	Alias	2017-10-09	OCT-9	Auto-converted	Escaped
SEP1	Human	Alias	2017-09-01	SEP1	Auto-converted	Escaped
SEP15	Human	Alias	2017-09-15	SEP15	Auto-converted	Escaped
SEP2	Human	Alias	2017-09-02	SEP2	Auto-converted	Escaped
SEP3	Human	Alias	2017-09-03	SEP3	Auto-converted	Escaped
SEP4	Human	Alias	2017-09-04	SEP4	Auto-converted	Escaped
SEP53	Human	Alias	1953-09-01	SEP53	Auto-converted	Escaped
SEPT13	Human	Alias	2017-09-13	SEPT13	Auto-converted	Escaped
SEPT2	Human	Alias	2017-09-02	SEPT2	Auto-converted	Escaped
1/6	Mouse	Alias	2017-01-06	1/6	Auto-converted	Escaped
2-21	Mouse	Alias	2017-02-21	2-21	Auto-converted	Escaped
2610100E13	Mouse	Alias	2.6101e+19	2610100E13	Auto-converted	Escaped
2810004E20	Mouse	Alias	2.81e+26	2810004E20	Auto-converted	Escaped
3110001E05	Mouse	Alias	311000100000	3110001E05	Auto-converted	Escaped
4732418E12	Mouse	Alias	4.73242e+18	4732418E12	Auto-converted	Escaped
4732454E24	Mouse	Alias	4.73245e+30	4732454E24	Auto-converted	Escaped
4732458E18	Mouse	Alias	4.73246e+24	4732458E18	Auto-converted	Escaped
4732460E09	Mouse	Alias	4732460000000000	4732460E09	Auto-converted	Escaped
4932409E18	Mouse	Alias	4.93241e+24	4932409E18	Auto-converted	Escaped
4933423E17	Mouse	Alias	4.93342e+23	4933423E17	Auto-converted	Escaped
5330407E15	Mouse	Alias	5.33041e+21	5330407E15	Auto-converted	Escaped
5330440E10	Mouse	Alias	5.33044e+16	5330440E10	Auto-converted	Escaped
5530402E03	Mouse	Alias	5530402000	5530402E03	Auto-converted	Escaped
6030439E18	Mouse	Alias	6.03044e+24	6030439E18	Auto-converted	Escaped
6330514E13	Mouse	Alias	6.33051e+19	6330514E13	Auto-converted	Escaped
6430526E05	Mouse	Alias	643052600000	6430526E05	Auto-converted	Escaped
6430576E21	Mouse	Alias	6.43058e+27	6430576E21	Auto-converted	Escaped
67-11-3	Mouse	Alias	1967-11-03	67-11-3	Auto-converted	Escaped
6720429E03	Mouse	Alias	6720429000	6720429E03	Auto-converted	Escaped
6720451E15	Mouse	Alias	6.72045e+21	6720451E15	Auto-converted	Escaped
6720466E06	Mouse	Alias	6720466000000	6720466E06	Auto-converted	Escaped
9030209E10	Mouse	Alias	9.03021e+16	9030209E10	Auto-converted	Escaped
9030619E17	Mouse	Alias	9.03062e+23	9030619E17	Auto-converted	Escaped
9130004E13	Mouse	Alias	9.13e+19	9130004E13	Auto-converted	Escaped
9130206E10	Mouse	Alias	9.13021e+16	9130206E10	Auto-converted	Escaped
9130430E04	Mouse	Alias	91304300000	9130430E04	Auto-converted	Escaped
9330105E13	Mouse	Alias	9.3301e+19	9330105E13	Auto-converted	Escaped
9330167E06	Mouse	Alias	9330167000000	9330167E06	Auto-converted	Escaped
9330180E14	Mouse	Alias	9.33018e+20	9330180E14	Auto-converted	Escaped
9530066E14	Mouse	Alias	9.53007e+20	9530066E14	Auto-converted	Escaped
9630001E10	Mouse	Alias	9.63e+16	9630001E10	Auto-converted	Escaped
9630013E05	Mouse	Alias	963001300000	9630013E05	Auto-converted	Escaped
9630027E11	Mouse	Alias	9.63003e+17	9630027E11	Auto-converted	Escaped
9630047E15	Mouse	Alias	9.63005e+21	9630047E15	Auto-converted	Escaped
9830125E18	Mouse	Alias	9.83012e+24	9830125E18	Auto-converted	Escaped
9830144E06	Mouse	Alias	9830144000000	9830144E06	Auto-converted	Escaped
9830169E08	Mouse	Alias	983016900000000	9830169E08	Auto-converted	Escaped
APR1	Mouse	Alias	2017-04-01	APR1	Auto-converted	Escaped
APR-1	Mouse	Alias	2017-04-01	APR-1	Auto-converted	Escaped
Apr3	Mouse	Alias	2017-04-03	Apr3	Auto-converted	Escaped
Dec1	Mouse	Alias	2017-12-01	Dec1	Auto-converted	Escaped
DEC2	Mouse	Alias	2017-12-02	DEC2	Auto-converted	Escaped
JUNE-1	Mouse	Alias	2017-06-01	JUNE-1	Auto-converted	Escaped
MAR1	Mouse	Alias	2017-03-01	MAR1	Auto-converted	Escaped
MAR2	Mouse	Alias	2017-03-02	MAR2	Auto-converted	Escaped
MAR3	Mouse	Alias	2017-03-03	MAR3	Auto-converted	Escaped
Mar4	Mouse	Alias	2017-03-04	Mar4	Auto-converted	Escaped
Mar5	Mouse	Alias	2017-03-05	Mar5	Auto-converted	Escaped
Mar6	Mouse	Alias	2017-03-06	Mar6	Auto-converted	Escaped
Mar7	Mouse	Alias	2017-03-07	Mar7	Auto-converted	Escaped
Mar9	Mouse	Alias	2017-03-09	Mar9	Auto-converted	Escaped
mARC1	Mouse	Alias	2017-03-01	mARC1	Auto-converted	Escaped
Marc2	Mouse	Alias	2017-03-02	Marc2	Auto-converted	Escaped
Oct1	Mouse	Alias	2017-10-01	Oct1	Auto-converted	Escaped
Oct-1	Mouse	Alias	2017-10-01	Oct-1	Auto-converted	Escaped
Oct11	Mouse	Alias	2017-10-11	Oct11	Auto-converted	Escaped
Oct2	Mouse	Alias	2017-10-02	Oct2	Auto-converted	Escaped
Oct-2	Mouse	Alias	2017-10-02	Oct-2	Auto-converted	Escaped
Oct3	Mouse	Alias	2017-10-03	Oct3	Auto-converted	Escaped
Oct-3	Mouse	Alias	2017-10-03	Oct-3	Auto-converted	Escaped
Oct4	Mouse	Alias	2017-10-04	Oct4	Auto-converted	Escaped
Oct-4	Mouse	Alias	2017-10-04	Oct-4	Auto-converted	Escaped
OCT6	Mouse	Alias	2017-10-06	OCT6	Auto-converted	Escaped
Oct-6	Mouse	Alias	2017-10-06	Oct-6	Auto-converted	Escaped
oct-7	Mouse	Alias	2017-10-07	oct-7	Auto-converted	Escaped
oct-9	Mouse	Alias	2017-10-09	oct-9	Auto-converted	Escaped
Sep-1	Mouse	Alias	2017-09-01	Sep-1	Auto-converted	Escaped
Sep15	Mouse	Alias	2017-09-15	Sep15	Auto-converted	Escaped
Sep2	Mouse	Alias	2017-09-02	Sep2	Auto-converted	Escaped
Sep-2	Mouse	Alias	2017-09-02	Sep-2	Auto-converted	Escaped
Sep3	Mouse	Alias	2017-09-03	Sep3	Auto-converted	Escaped
Sep6	Mouse	Alias	2017-09-06	Sep6	Auto-converted	Escaped
1060P11.3	Human	Current	1060P11.3	1060P11.3
3.8-1.2	Human	Current	3.8-1.2	3.8-1.2
3.8-1.3	Human	Current	3.8-1.3	3.8-1.3
3.8-1.4	Human	Current	3.8-1.4	3.8-1.4
3.8-1.5	Human	Current	3.8-1.5	3.8-1.5
5-HT3C2	Human	Current	5-HT3C2	5-HT3C2
A1BG	Human	Current	A1BG	A1BG
A1BG-AS1	Human	Current	A1BG-AS1	A1BG-AS1
A1CF	Human	Current	A1CF	A1CF
A2M	Human	Current	A2M	A2M
A2M-AS1	Human	Current	A2M-AS1	A2M-AS1
A2ML1	Human	Current	A2ML1	A2ML1
A2ML1-AS1	Human	Current	A2ML1-AS1	A2ML1-AS1
A2ML1-AS2	Human	Current	A2ML1-AS2	A2ML1-AS2
A2MP1	Human	Current	A2MP1	A2MP1
A3GALT2	Human	Current	A3GALT2	A3GALT2
A4GALT	Human	Current	A4GALT	A4GALT
A4GNT	Human	Current	A4GNT	A4GNT
AA06	Human	Current	AA06	AA06
AA1	Human	Current	AA1	AA1
AA2	Human	Current	AA2	AA2
AAA1	Human	Current	AAA1	AAA1
AAA2	Human	Current	AAA2	AAA2
AAA3	Human	Current	AAA3	AAA3
AAA4	Human	Current	AAA4	AAA4
AAAS	Human	Current	AAAS	AAAS
AABT	Human	Current	AABT	AABT
AACS	Human	Current	AACS	AACS
AACSP1	Human	Current	AACSP1	AACSP1
AADAC	Human	Current	AADAC	AADAC
AADACL2	Human	Current	AADACL2	AADACL2
AADACL2-AS1	Human	Current	AADACL2-AS1	AADACL2-AS1
AADACL3	Human	Current	AADACL3	AADACL3
AADACL4	Human	Current	AADACL4	AADACL4
AADACP1	Human	Current	AADACP1	AADACP1
AADAT	Human	Current	AADAT	AADAT
AAED1	Human	Current	AAED1	AAED1
AAGAB	Human	Current	AAGAB	AAGAB
AAK1	Human	Current	AAK1	AAK1
AAMDC	Human	Current	AAMDC	AAMDC
AAMP	Human	Current	AAMP	AAMP
AANAT	Human	Current	AANAT	AANAT
AAR2	Human	Current	AAR2	AAR2
AARD	Human	Current	AARD	AARD
AARS	Human	Current	AARS	AARS
AARS2	Human	Current	AARS2	AARS2
AARSD1	Human	Current	AARSD1	AARSD1
AARSP1	Human	Current	AARSP1	AARSP1
AASDH	Human	Current	AASDH	AASDH
AASDHPPT	Human	Current	AASDHPPT	AASDHPPT
AASS	Human	Current	AASS	AASS
AASTH1	Human	Current	AASTH1	AASTH1
AASTH10	Human	Current	AASTH10	AASTH10
AASTH11	Human	Current	AASTH11	AASTH11
AASTH12	Human	Current	AASTH12	AASTH12
AASTH13	Human	Current	AASTH13	AASTH13
AASTH14	Human	Current	AASTH14	AASTH14
AASTH15	Human	Current	AASTH15	AASTH15
AASTH16	Human	Current	AASTH16	AASTH16
AASTH17	Human	Current	AASTH17	AASTH17
AASTH18	Human	Current	AASTH18	AASTH18
AASTH19	Human	Current	AASTH19	AASTH19
AASTH2	Human	Current	AASTH2	AASTH2
AASTH20	Human	Current	AASTH20	AASTH20
AASTH21	Human	Current	AASTH21	AASTH21
AASTH22	Human	Current	AASTH22	AASTH22
AASTH23	Human	Current	AASTH23	AASTH23
AASTH24	Human	Current	AASTH24	AASTH24
AASTH25	Human	Current	AASTH25	AASTH25
AASTH26	Human	Current	AASTH26	AASTH26
AASTH27	Human	Current	AASTH27	AASTH27
AASTH28	Human	Current	AASTH28	AASTH28
AASTH29	Human	Current	AASTH29	AASTH29
AASTH3	Human	Current	AASTH3	AASTH3
AASTH30	Human	Current	AASTH30	AASTH30
AASTH31	Human	Current	AASTH31	AASTH31
AASTH32	Human	Current	AASTH32	AASTH32
AASTH33	Human	Current	AASTH33	AASTH33
AASTH34	Human	Current	AASTH34	AASTH34
AASTH35	Human	Current	AASTH35	AASTH35
AASTH36	Human	Current	AASTH36	AASTH36
AASTH37	Human	Current	AASTH37	AASTH37
AASTH38	Human	Current	AASTH38	AASTH38
AASTH39	Human	Current	AASTH39	AASTH39
AASTH4	Human	Current	AASTH4	AASTH4
AASTH40	Human	Current	AASTH40	AASTH40
AASTH41	Human	Current	AASTH41	AASTH41
AASTH42	Human	Current	AASTH42	AASTH42
AASTH43	Human	Current	AASTH43	AASTH43
AASTH44	Human	Current	AASTH44	AASTH44
AASTH45	Human	Current	AASTH45	AASTH45
AASTH46	Human	Current	AASTH46	AASTH46
AASTH47	Human	Current	AASTH47	AASTH47
AASTH48	Human	Current	AASTH48	AASTH48
AASTH49	Human	Current	AASTH49	AASTH49
AASTH5	Human	Current	AASTH5	AASTH5
AASTH50	Human	Current	AASTH50	AASTH50
AASTH51	Human	Current	AASTH51	AASTH51
AASTH52	Human	Current	AASTH52	AASTH52
AASTH53	Human	Current	AASTH53	AASTH53
AASTH54	Human	Current	AASTH54	AASTH54
AASTH55	Human	Current	AASTH55	AASTH55
AASTH56	Human	Current	AASTH56	AASTH56
AASTH6	Human	Current	AASTH6	AASTH6
AASTH7	Human	Current	AASTH7	AASTH7
AASTH8	Human	Current	AASTH8	AASTH8
AASTH9	Human	Current	AASTH9	AASTH9
AAT1	Human	Current	AAT1	AAT1
AAT2	Human	Current	AAT2	AAT2
AATBC	Human	Current	AATBC	AATBC
AATF	Human	Current	AATF	AATF
AATK	Human	Current	AATK	AATK
AATK-AS1	Human	Current	AATK-AS1	AATK-AS1
AAVS1	Human	Current	AAVS1	AAVS1
ABALON	Human	Current	ABALON	ABALON
ABAT	Human	Current	ABAT	ABAT
ABCA1	Human	Current	ABCA1	ABCA1
ABCA10	Human	Current	ABCA10	ABCA10
ABCA11P	Human	Current	ABCA11P	ABCA11P
ABCA12	Human	Current	ABCA12	ABCA12
ABCA13	Human	Current	ABCA13	ABCA13
ABCA17P	Human	Current	ABCA17P	ABCA17P
ABCA2	Human	Current	ABCA2	ABCA2
ABCA3	Human	Current	ABCA3	ABCA3
ABCA4	Human	Current	ABCA4	ABCA4
ABCA5	Human	Current	ABCA5	ABCA5
ABCA6	Human	Current	ABCA6	ABCA6
ABCA7	Human	Current	ABCA7	ABCA7
ABCA8	Human	Current	ABCA8	ABCA8
ABCA9	Human	Current	ABCA9	ABCA9
ABCA9-AS1	Human	Current	ABCA9-AS1	ABCA9-AS1
ABCB1	Human	Current	ABCB1	ABCB1
ABCB10	Human	Current	ABCB10	ABCB10
ABCB10P1	Human	Current	ABCB10P1	ABCB10P1
ABCB10P3	Human	Current	ABCB10P3	ABCB10P3
ABCB10P4	Human	Current	ABCB10P4	ABCB10P4
ABCB11	Human	Current	ABCB11	ABCB11
ABCB4	Human	Current	ABCB4	ABCB4
ABCB5	Human	Current	ABCB5	ABCB5
ABCB6	Human	Current	ABCB6	ABCB6
ABCB7	Human	Current	ABCB7	ABCB7
ABCB8	Human	Current	ABCB8	ABCB8
ABCB9	Human	Current	ABCB9	ABCB9
ABCC1	Human	Current	ABCC1	ABCC1
ABCC10	Human	Current	ABCC10	ABCC10
ABCC11	Human	Current	ABCC11	ABCC11
ABCC12	Human	Current	ABCC12	ABCC12
ABCC13	Human	Current	ABCC13	ABCC13
ABCC2	Human	Current	ABCC2	ABCC2
ABCC3	Human	Current	ABCC3	ABCC3
ABCC4	Human	Current	ABCC4	ABCC4
ABCC5	Human	Current	ABCC5	ABCC5
ABCC5-AS1	Human	Current	ABCC5-AS1	ABCC5-AS1
ABCC6	Human	Current	ABCC6	ABCC6
ABCC6P1	Human	Current	ABCC6P1	ABCC6P1
ABCC6P2	Human	Current	ABCC6P2	ABCC6P2
ABCC8	Human	Current	ABCC8	ABCC8
ABCC9	Human	Current	ABCC9	ABCC9
ABCD1	Human	Current	ABCD1	ABCD1
ABCD1P1	Human	Current	ABCD1P1	ABCD1P1
ABCD1P2	Human	Current	ABCD1P2	ABCD1P2
ABCD1P3	Human	Current	ABCD1P3	ABCD1P3
ABCD1P4	Human	Current	ABCD1P4	ABCD1P4
ABCD1P5	Human	Current	ABCD1P5	ABCD1P5
ABCD2	Human	Current	ABCD2	ABCD2
ABCD3	Human	Current	ABCD3	ABCD3
ABCD4	Human	Current	ABCD4	ABCD4
ABCE1	Human	Current	ABCE1	ABCE1
ABCF1	Human	Current	ABCF1	ABCF1
ABCF2	Human	Current	ABCF2	ABCF2
ABCF2P1	Human	Current	ABCF2P1	ABCF2P1
ABCF2P2	Human	Current	ABCF2P2	ABCF2P2
ABCF3	Human	Current	ABCF3	ABCF3
ABCG1	Human	Current	ABCG1	ABCG1
ABCG2	Human	Current	ABCG2	ABCG2
ABCG4	Human	Current	ABCG4	ABCG4
ABCG5	Human	Current	ABCG5	ABCG5
ABCG8	Human	Current	ABCG8	ABCG8
ABHD1	Human	Current	ABHD1	ABHD1
ABHD10	Human	Current	ABHD10	ABHD10
ABHD11	Human	Current	ABHD11	ABHD11
ABHD11-AS1	Human	Current	ABHD11-AS1	ABHD11-AS1
ABHD12	Human	Current	ABHD12	ABHD12
ABHD12B	Human	Current	ABHD12B	ABHD12B
ABHD13	Human	Current	ABHD13	ABHD13
ABHD14A	Human	Current	ABHD14A	ABHD14A
ABHD14A-ACY1	Human	Current	ABHD14A-ACY1	ABHD14A-ACY1
ABHD14B	Human	Current	ABHD14B	ABHD14B
ABHD15	Human	Current	ABHD15	ABHD15
ABHD15-AS1	Human	Current	ABHD15-AS1	ABHD15-AS1
ABHD16A	Human	Current	ABHD16A	ABHD16A
ABHD16B	Human	Current	ABHD16B	ABHD16B
ABHD17A	Human	Current	ABHD17A	ABHD17A
ABHD17AP1	Human	Current	ABHD17AP1	ABHD17AP1
ABHD17AP3	Human	Current	ABHD17AP3	ABHD17AP3
ABHD17AP4	Human	Current	ABHD17AP4	ABHD17AP4
ABHD17AP5	Human	Current	ABHD17AP5	ABHD17AP5
ABHD17AP6	Human	Current	ABHD17AP6	ABHD17AP6
ABHD17AP7	Human	Current	ABHD17AP7	ABHD17AP7
ABHD17AP8	Human	Current	ABHD17AP8	ABHD17AP8
ABHD17AP9	Human	Current	ABHD17AP9	ABHD17AP9
ABHD17B	Human	Current	ABHD17B	ABHD17B
ABHD17C	Human	Current	ABHD17C	ABHD17C
ABHD18	Human	Current	ABHD18	ABHD18
ABHD2	Human	Current	ABHD2	ABHD2
ABHD3	Human	Current	ABHD3	ABHD3
ABHD4	Human	Current	ABHD4	ABHD4
ABHD5	Human	Current	ABHD5	ABHD5
ABHD6	Human	Current	ABHD6	ABHD6
ABHD8	Human	Current	ABHD8	ABHD8
ABI1	Human	Current	ABI1	ABI1
ABI1P1	Human	Current	ABI1P1	ABI1P1
ABI2	Human	Current	ABI2	ABI2
ABI3	Human	Current	ABI3	ABI3
ABI3BP	Human	Current	ABI3BP	ABI3BP
ABL1	Human	Current	ABL1	ABL1
ABL2	Human	Current	ABL2	ABL2
ABLIM1	Human	Current	ABLIM1	ABLIM1
ABLIM2	Human	Current	ABLIM2	ABLIM2
ABLIM3	Human	Current	ABLIM3	ABLIM3
ABO	Human	Current	ABO	ABO
ABR	Human	Current	ABR	ABR
ABRA	Human	Current	ABRA	ABRA
ABRACL	Human	Current	ABRACL	ABRACL
ABT1	Human	Current	ABT1	ABT1
ABT1P1	Human	Current	ABT1P1	ABT1P1
ABTB1	Human	Current	ABTB1	ABTB1
ABTB2	Human	Current	ABTB2	ABTB2
ACAA1	Human	Current	ACAA1	ACAA1
ACAA2	Human	Current	ACAA2	ACAA2
ACACA	Human	Current	ACACA	ACACA
ACACB	Human	Current	ACACB	ACACB
ACAD10	Human	Current	ACAD10	ACAD10
ACAD11	Human	Current	ACAD11	ACAD11
ACAD8	Human	Current	ACAD8	ACAD8
ACAD9	Human	Current	ACAD9	ACAD9
ACADL	Human	Current	ACADL	ACADL
ACADM	Human	Current	ACADM	ACADM
ACADS	Human	Current	ACADS	ACADS
ACADSB	Human	Current	ACADSB	ACADSB
ACADVL	Human	Current	ACADVL	ACADVL
ACAN	Human	Current	ACAN	ACAN
ACAP1	Human	Current	ACAP1	ACAP1
ACAP2	Human	Current	ACAP2	ACAP2
ACAP2-IT1	Human	Current	ACAP2-IT1	ACAP2-IT1
ACAP3	Human	Current	ACAP3	ACAP3
ACAT1	Human	Current	ACAT1	ACAT1
ACAT2	Human	Current	ACAT2	ACAT2
ACBD3	Human	Current	ACBD3	ACBD3
ACBD3-AS1	Human	Current	ACBD3-AS1	ACBD3-AS1
ACBD4	Human	Current	ACBD4	ACBD4
ACBD5	Human	Current	ACBD5	ACBD5
ACBD6	Human	Current	ACBD6	ACBD6
ACBD7	Human	Current	ACBD7	ACBD7
ACBD7-DCLRE1CP1	Human	Current	ACBD7-DCLRE1CP1	ACBD7-DCLRE1CP1
ACCS	Human	Current	ACCS	ACCS
ACCSL	Human	Current	ACCSL	ACCSL
ACD	Human	Current	ACD	ACD
ACE	Human	Current	ACE	ACE
ACE2	Human	Current	ACE2	ACE2
ACE3P	Human	Current	ACE3P	ACE3P
ACER1	Human	Current	ACER1	ACER1
ACER2	Human	Current	ACER2	ACER2
ACER3	Human	Current	ACER3	ACER3
ACF	Human	Current	ACF	ACF
ACHE	Human	Current	ACHE	ACHE
ACIN1	Human	Current	ACIN1	ACIN1
ACKR1	Human	Current	ACKR1	ACKR1
ACKR2	Human	Current	ACKR2	ACKR2
ACKR3	Human	Current	ACKR3	ACKR3
ACKR4	Human	Current	ACKR4	ACKR4
ACLS	Human	Current	ACLS	ACLS
ACLY	Human	Current	ACLY	ACLY
ACMSD	Human	Current	ACMSD	ACMSD
ACO1	Human	Current	ACO1	ACO1
ACO2	Human	Current	ACO2	ACO2
ACOD1	Human	Current	ACOD1	ACOD1
ACOT1	Human	Current	ACOT1	ACOT1
ACOT11	Human	Current	ACOT11	ACOT11
ACOT12	Human	Current	ACOT12	ACOT12
ACOT13	Human	Current	ACOT13	ACOT13
ACOT2	Human	Current	ACOT2	ACOT2
ACOT4	Human	Current	ACOT4	ACOT4
ACOT6	Human	Current	ACOT6	ACOT6
ACOT7	Human	Current	ACOT7	ACOT7
ACOT8	Human	Current	ACOT8	ACOT8
ACOT9	Human	Current	ACOT9	ACOT9
ACOX1	Human	Current	ACOX1	ACOX1
ACOX2	Human	Current	ACOX2	ACOX2
ACOX3	Human	Current	ACOX3	ACOX3
ACOXL	Human	Current	ACOXL	ACOXL
ACOXL-AS1	Human	Current	ACOXL-AS1	ACOXL-AS1
ACP1	Human	Current	ACP1	ACP1
ACP2	Human	Current	ACP2	ACP2
ACP5	Human	Current	ACP5	ACP5
ACP6	Human	Current	ACP6	ACP6
ACP7	Human	Current	ACP7	ACP7
ACPP	Human	Current	ACPP	ACPP
ACPT	Human	Current	ACPT	ACPT
ACR	Human	Current	ACR	ACR
ACRBP	Human	Current	ACRBP	ACRBP
ACRPS	Human	Current	ACRPS	ACRPS
ACRPV	Human	Current	ACRPV	ACRPV
ACRV1	Human	Current	ACRV1	ACRV1
ACSBG1	Human	Current	ACSBG1	ACSBG1
ACSBG2	Human	Current	ACSBG2	ACSBG2
ACSF2	Human	Current	ACSF2	ACSF2
ACSF3	Human	Current	ACSF3	ACSF3
ACSL1	Human	Current	ACSL1	ACSL1
ACSL3	Human	Current	ACSL3	ACSL3
ACSL4	Human	Current	ACSL4	ACSL4
ACSL5	Human	Current	ACSL5	ACSL5
ACSL6	Human	Current	ACSL6	ACSL6
ACSM1	Human	Current	ACSM1	ACSM1
ACSM2A	Human	Current	ACSM2A	ACSM2A
ACSM2B	Human	Current	ACSM2B	ACSM2B
ACSM3	Human	Current	ACSM3	ACSM3
ACSM4	Human	Current	ACSM4	ACSM4
ACSM5	Human	Current	ACSM5	ACSM5
ACSM5P1	Human	Current	ACSM5P1	ACSM5P1
ACSM6	Human	Current	ACSM6	ACSM6
ACSS1	Human	Current	ACSS1	ACSS1
ACSS2	Human	Current	ACSS2	ACSS2
ACSS3	Human	Current	ACSS3	ACSS3
ACT	Human	Current	ACT	ACT
ACTA1	Human	Current	ACTA1	ACTA1
ACTA2	Human	Current	ACTA2	ACTA2
ACTA2-AS1	Human	Current	ACTA2-AS1	ACTA2-AS1
ACTB	Human	Current	ACTB	ACTB
ACTBL2	Human	Current	ACTBL2	ACTBL2
ACTBP1	Human	Current	ACTBP1	ACTBP1
ACTBP10	Human	Current	ACTBP10	ACTBP10
ACTBP11	Human	Current	ACTBP11	ACTBP11
ACTBP12	Human	Current	ACTBP12	ACTBP12
ACTBP13	Human	Current	ACTBP13	ACTBP13
ACTBP14	Human	Current	ACTBP14	ACTBP14
ACTBP2	Human	Current	ACTBP2	ACTBP2
ACTBP3	Human	Current	ACTBP3	ACTBP3
ACTBP4	Human	Current	ACTBP4	ACTBP4
ACTBP6	Human	Current	ACTBP6	ACTBP6
ACTBP7	Human	Current	ACTBP7	ACTBP7
ACTBP8	Human	Current	ACTBP8	ACTBP8
ACTBP9	Human	Current	ACTBP9	ACTBP9
ACTC1	Human	Current	ACTC1	ACTC1
ACTD	Human	Current	ACTD	ACTD
ACTG1	Human	Current	ACTG1	ACTG1
ACTG1P1	Human	Current	ACTG1P1	ACTG1P1
ACTG1P10	Human	Current	ACTG1P10	ACTG1P10
ACTG1P11	Human	Current	ACTG1P11	ACTG1P11
ACTG1P12	Human	Current	ACTG1P12	ACTG1P12
ACTG1P13	Human	Current	ACTG1P13	ACTG1P13
ACTG1P14	Human	Current	ACTG1P14	ACTG1P14
ACTG1P15	Human	Current	ACTG1P15	ACTG1P15
ACTG1P16	Human	Current	ACTG1P16	ACTG1P16
ACTG1P17	Human	Current	ACTG1P17	ACTG1P17
ACTG1P18	Human	Current	ACTG1P18	ACTG1P18
ACTG1P19	Human	Current	ACTG1P19	ACTG1P19
ACTG1P2	Human	Current	ACTG1P2	ACTG1P2
ACTG1P20	Human	Current	ACTG1P20	ACTG1P20
ACTG1P21	Human	Current	ACTG1P21	ACTG1P21
ACTG1P22	Human	Current	ACTG1P22	ACTG1P22
ACTG1P23	Human	Current	ACTG1P23	ACTG1P23
ACTG1P24	Human	Current	ACTG1P24	ACTG1P24
ACTG1P3	Human	Current	ACTG1P3	ACTG1P3
ACTG1P4	Human	Current	ACTG1P4	ACTG1P4
ACTG1P6	Human	Current	ACTG1P6	ACTG1P6
ACTG1P7	Human	Current	ACTG1P7	ACTG1P7
ACTG1P8	Human	Current	ACTG1P8	ACTG1P8
ACTG1P9	Human	Current	ACTG1P9	ACTG1P9
ACTG2	Human	Current	ACTG2	ACTG2
ACTL10	Human	Current	ACTL10	ACTL10
ACTL6A	Human	Current	ACTL6A	ACTL6A
ACTL6B	Human	Current	ACTL6B	ACTL6B
ACTL7A	Human	Current	ACTL7A	ACTL7A
ACTL7B	Human	Current	ACTL7B	ACTL7B
ACTL8	Human	Current	ACTL8	ACTL8
ACTL9	Human	Current	ACTL9	ACTL9
ACTN1	Human	Current	ACTN1	ACTN1
ACTN1-AS1	Human	Current	ACTN1-AS1	ACTN1-AS1
ACTN2	Human	Current	ACTN2	ACTN2
ACTN3	Human	Current	ACTN3	ACTN3
ACTN4	Human	Current	ACTN4	ACTN4
ACTN4P1	Human	Current	ACTN4P1	ACTN4P1
ACTN4P2	Human	Current	ACTN4P2	ACTN4P2
ACTP1	Human	Current	ACTP1	ACTP1
ACTR10	Human	Current	ACTR10	ACTR10
ACTR1A	Human	Current	ACTR1A	ACTR1A
ACTR1B	Human	Current	ACTR1B	ACTR1B
ACTR2	Human	Current	ACTR2	ACTR2
ACTR3	Human	Current	ACTR3	ACTR3
ACTR3B	Human	Current	ACTR3B	ACTR3B
ACTR3BP1	Human	Current	ACTR3BP1	ACTR3BP1
ACTR3BP2	Human	Current	ACTR3BP2	ACTR3BP2
ACTR3BP3	Human	Current	ACTR3BP3	ACTR3BP3
ACTR3BP4	Human	Current	ACTR3BP4	ACTR3BP4
ACTR3BP5	Human	Current	ACTR3BP5	ACTR3BP5
ACTR3BP6	Human	Current	ACTR3BP6	ACTR3BP6
ACTR3C	Human	Current	ACTR3C	ACTR3C
ACTR3P1	Human	Current	ACTR3P1	ACTR3P1
ACTR3P2	Human	Current	ACTR3P2	ACTR3P2
ACTR3P3	Human	Current	ACTR3P3	ACTR3P3
ACTR5	Human	Current	ACTR5	ACTR5
ACTR6	Human	Current	ACTR6	ACTR6
ACTR6P1	Human	Current	ACTR6P1	ACTR6P1
ACTR8	Human	Current	ACTR8	ACTR8
ACTRT1	Human	Current	ACTRT1	ACTRT1
ACTRT2	Human	Current	ACTRT2	ACTRT2
ACTRT3	Human	Current	ACTRT3	ACTRT3
ACVR1	Human	Current	ACVR1	ACVR1
ACVR1B	Human	Current	ACVR1B	ACVR1B
ACVR1C	Human	Current	ACVR1C	ACVR1C
ACVR2A	Human	Current	ACVR2A	ACVR2A
ACVR2B	Human	Current	ACVR2B	ACVR2B
ACVR2B-AS1	Human	Current	ACVR2B-AS1	ACVR2B-AS1
ACVRL1	Human	Current	ACVRL1	ACVRL1
ACY1	Human	Current	ACY1	ACY1
ACY3	Human	Current	ACY3	ACY3
ACYP1	Human	Current	ACYP1	ACYP1
ACYP2	Human	Current	ACYP2	ACYP2
AD10	Human	Current	AD10	AD10
AD11	Human	Current	AD11	AD11
AD12	Human	Current	AD12	AD12
AD13	Human	Current	AD13	AD13
AD14	Human	Current	AD14	AD14
AD15	Human	Current	AD15	AD15
AD16	Human	Current	AD16	AD16
AD17	Human	Current	AD17	AD17
AD5	Human	Current	AD5	AD5
AD6	Human	Current	AD6	AD6
AD7	Human	Current	AD7	AD7
AD8	Human	Current	AD8	AD8
AD9	Human	Current	AD9	AD9
ADA	Human	Current	ADA	ADA
ADA2	Human	Current	ADA2	ADA2
ADAD1	Human	Current	ADAD1	ADAD1
ADAD1P1	Human	Current	ADAD1P1	ADAD1P1
ADAD1P2	Human	Current	ADAD1P2	ADAD1P2
ADAD2	Human	Current	ADAD2	ADAD2
ADAL	Human	Current	ADAL	ADAL
ADAM10	Human	Current	ADAM10	ADAM10
ADAM11	Human	Current	ADAM11	ADAM11
ADAM12	Human	Current	ADAM12	ADAM12
ADAM15	Human	Current	ADAM15	ADAM15
ADAM17	Human	Current	ADAM17	ADAM17
ADAM18	Human	Current	ADAM18	ADAM18
ADAM19	Human	Current	ADAM19	ADAM19
ADAM1A	Human	Current	ADAM1A	ADAM1A
ADAM1B	Human	Current	ADAM1B	ADAM1B
ADAM2	Human	Current	ADAM2	ADAM2
ADAM20	Human	Current	ADAM20	ADAM20
ADAM20P1	Human	Current	ADAM20P1	ADAM20P1
ADAM20P2	Human	Current	ADAM20P2	ADAM20P2
ADAM20P3	Human	Current	ADAM20P3	ADAM20P3
ADAM21	Human	Current	ADAM21	ADAM21
ADAM21P1	Human	Current	ADAM21P1	ADAM21P1
ADAM22	Human	Current	ADAM22	ADAM22
ADAM23	Human	Current	ADAM23	ADAM23
ADAM24P	Human	Current	ADAM24P	ADAM24P
ADAM28	Human	Current	ADAM28	ADAM28
ADAM29	Human	Current	ADAM29	ADAM29
ADAM30	Human	Current	ADAM30	ADAM30
ADAM32	Human	Current	ADAM32	ADAM32
ADAM33	Human	Current	ADAM33	ADAM33
ADAM3A	Human	Current	ADAM3A	ADAM3A
ADAM3B	Human	Current	ADAM3B	ADAM3B
ADAM5	Human	Current	ADAM5	ADAM5
ADAM6	Human	Current	ADAM6	ADAM6
ADAM7	Human	Current	ADAM7	ADAM7
ADAM8	Human	Current	ADAM8	ADAM8
ADAM9	Human	Current	ADAM9	ADAM9
ADAMDEC1	Human	Current	ADAMDEC1	ADAMDEC1
ADAMTS1	Human	Current	ADAMTS1	ADAMTS1
ADAMTS10	Human	Current	ADAMTS10	ADAMTS10
ADAMTS12	Human	Current	ADAMTS12	ADAMTS12
ADAMTS13	Human	Current	ADAMTS13	ADAMTS13
ADAMTS14	Human	Current	ADAMTS14	ADAMTS14
ADAMTS15	Human	Current	ADAMTS15	ADAMTS15
ADAMTS16	Human	Current	ADAMTS16	ADAMTS16
ADAMTS17	Human	Current	ADAMTS17	ADAMTS17
ADAMTS18	Human	Current	ADAMTS18	ADAMTS18
ADAMTS19	Human	Current	ADAMTS19	ADAMTS19
ADAMTS19-AS1	Human	Current	ADAMTS19-AS1	ADAMTS19-AS1
ADAMTS2	Human	Current	ADAMTS2	ADAMTS2
ADAMTS20	Human	Current	ADAMTS20	ADAMTS20
ADAMTS3	Human	Current	ADAMTS3	ADAMTS3
ADAMTS4	Human	Current	ADAMTS4	ADAMTS4
ADAMTS5	Human	Current	ADAMTS5	ADAMTS5
ADAMTS6	Human	Current	ADAMTS6	ADAMTS6
ADAMTS7	Human	Current	ADAMTS7	ADAMTS7
ADAMTS7P1	Human	Current	ADAMTS7P1	ADAMTS7P1
ADAMTS7P3	Human	Current	ADAMTS7P3	ADAMTS7P3
ADAMTS7P4	Human	Current	ADAMTS7P4	ADAMTS7P4
ADAMTS8	Human	Current	ADAMTS8	ADAMTS8
ADAMTS9	Human	Current	ADAMTS9	ADAMTS9
ADAMTS9-AS1	Human	Current	ADAMTS9-AS1	ADAMTS9-AS1
ADAMTS9-AS2	Human	Current	ADAMTS9-AS2	ADAMTS9-AS2
ADAMTSL1	Human	Current	ADAMTSL1	ADAMTSL1
ADAMTSL2	Human	Current	ADAMTSL2	ADAMTSL2
ADAMTSL3	Human	Current	ADAMTSL3	ADAMTSL3
ADAMTSL4	Human	Current	ADAMTSL4	ADAMTSL4
ADAMTSL4-AS1	Human	Current	ADAMTSL4-AS1	ADAMTSL4-AS1
ADAMTSL5	Human	Current	ADAMTSL5	ADAMTSL5
ADAP1	Human	Current	ADAP1	ADAP1
ADAP2	Human	Current	ADAP2	ADAP2
ADAR	Human	Current	ADAR	ADAR
ADARB1	Human	Current	ADARB1	ADARB1
ADARB2	Human	Current	ADARB2	ADARB2
ADARB2-AS1	Human	Current	ADARB2-AS1	ADARB2-AS1
ADAT1	Human	Current	ADAT1	ADAT1
ADAT2	Human	Current	ADAT2	ADAT2
ADAT3	Human	Current	ADAT3	ADAT3
ADCK1	Human	Current	ADCK1	ADCK1
ADCK2	Human	Current	ADCK2	ADCK2
ADCK5	Human	Current	ADCK5	ADCK5
ADCP1	Human	Current	ADCP1	ADCP1
ADCY1	Human	Current	ADCY1	ADCY1
ADCY10	Human	Current	ADCY10	ADCY10
ADCY10P1	Human	Current	ADCY10P1	ADCY10P1
ADCY2	Human	Current	ADCY2	ADCY2
ADCY3	Human	Current	ADCY3	ADCY3
ADCY4	Human	Current	ADCY4	ADCY4
ADCY5	Human	Current	ADCY5	ADCY5
ADCY6	Human	Current	ADCY6	ADCY6
ADCY7	Human	Current	ADCY7	ADCY7
ADCY8	Human	Current	ADCY8	ADCY8
ADCY9	Human	Current	ADCY9	ADCY9
ADCYAP1	Human	Current	ADCYAP1	ADCYAP1
ADCYAP1R1	Human	Current	ADCYAP1R1	ADCYAP1R1
ADD1	Human	Current	ADD1	ADD1
ADD2	Human	Current	ADD2	ADD2
ADD3	Human	Current	ADD3	ADD3
ADD3-AS1	Human	Current	ADD3-AS1	ADD3-AS1
ADFN	Human	Current	ADFN	ADFN
ADGB	Human	Current	ADGB	ADGB
ADGRA1	Human	Current	ADGRA1	ADGRA1
ADGRA1-AS1	Human	Current	ADGRA1-AS1	ADGRA1-AS1
ADGRA2	Human	Current	ADGRA2	ADGRA2
ADGRA3	Human	Current	ADGRA3	ADGRA3
ADGRB1	Human	Current	ADGRB1	ADGRB1
ADGRB2	Human	Current	ADGRB2	ADGRB2
ADGRB3	Human	Current	ADGRB3	ADGRB3
ADGRD1	Human	Current	ADGRD1	ADGRD1
ADGRD2	Human	Current	ADGRD2	ADGRD2
ADGRE1	Human	Current	ADGRE1	ADGRE1
ADGRE2	Human	Current	ADGRE2	ADGRE2
ADGRE3	Human	Current	ADGRE3	ADGRE3
ADGRE4P	Human	Current	ADGRE4P	ADGRE4P
ADGRE5	Human	Current	ADGRE5	ADGRE5
ADGRF1	Human	Current	ADGRF1	ADGRF1
ADGRF2	Human	Current	ADGRF2	ADGRF2
ADGRF3	Human	Current	ADGRF3	ADGRF3
ADGRF4	Human	Current	ADGRF4	ADGRF4
ADGRF5	Human	Current	ADGRF5	ADGRF5
ADGRF5P1	Human	Current	ADGRF5P1	ADGRF5P1
ADGRF5P2	Human	Current	ADGRF5P2	ADGRF5P2
ADGRG1	Human	Current	ADGRG1	ADGRG1
ADGRG2	Human	Current	ADGRG2	ADGRG2
ADGRG3	Human	Current	ADGRG3	ADGRG3
ADGRG4	Human	Current	ADGRG4	ADGRG4
ADGRG5	Human	Current	ADGRG5	ADGRG5
ADGRG6	Human	Current	ADGRG6	ADGRG6
ADGRG7	Human	Current	ADGRG7	ADGRG7
ADGRL1	Human	Current	ADGRL1	ADGRL1
ADGRL2	Human	Current	ADGRL2	ADGRL2
ADGRL3	Human	Current	ADGRL3	ADGRL3
ADGRL3-AS1	Human	Current	ADGRL3-AS1	ADGRL3-AS1
ADGRL4	Human	Current	ADGRL4	ADGRL4
ADGRV1	Human	Current	ADGRV1	ADGRV1
ADH1A	Human	Current	ADH1A	ADH1A
ADH1B	Human	Current	ADH1B	ADH1B
ADH1C	Human	Current	ADH1C	ADH1C
ADH4	Human	Current	ADH4	ADH4
ADH5	Human	Current	ADH5	ADH5
ADH5P2	Human	Current	ADH5P2	ADH5P2
ADH5P3	Human	Current	ADH5P3	ADH5P3
ADH5P4	Human	Current	ADH5P4	ADH5P4
ADH6	Human	Current	ADH6	ADH6
ADH7	Human	Current	ADH7	ADH7
ADHD1	Human	Current	ADHD1	ADHD1
ADHD2	Human	Current	ADHD2	ADHD2
ADHD3	Human	Current	ADHD3	ADHD3
ADHD4	Human	Current	ADHD4	ADHD4
ADHD5	Human	Current	ADHD5	ADHD5
ADHD6	Human	Current	ADHD6	ADHD6
ADHFE1	Human	Current	ADHFE1	ADHFE1
ADI1	Human	Current	ADI1	ADI1
ADI1P1	Human	Current	ADI1P1	ADI1P1
ADI1P2	Human	Current	ADI1P2	ADI1P2
ADI1P3	Human	Current	ADI1P3	ADI1P3
ADIG	Human	Current	ADIG	ADIG
ADIPOQ	Human	Current	ADIPOQ	ADIPOQ
ADIPOQ-AS1	Human	Current	ADIPOQ-AS1	ADIPOQ-AS1
ADIPOR1	Human	Current	ADIPOR1	ADIPOR1
ADIPOR1P1	Human	Current	ADIPOR1P1	ADIPOR1P1
ADIPOR1P2	Human	Current	ADIPOR1P2	ADIPOR1P2
ADIPOR2	Human	Current	ADIPOR2	ADIPOR2
ADIPQTL2	Human	Current	ADIPQTL2	ADIPQTL2
ADIPQTL3	Human	Current	ADIPQTL3	ADIPQTL3
ADIPQTL4	Human	Current	ADIPQTL4	ADIPQTL4
ADIPQTL5	Human	Current	ADIPQTL5	ADIPQTL5
ADIRF	Human	Current	ADIRF	ADIRF
ADIRF-AS1	Human	Current	ADIRF-AS1	ADIRF-AS1
ADK	Human	Current	ADK	ADK
ADM	Human	Current	ADM	ADM
ADM2	Human	Current	ADM2	ADM2
ADM5	Human	Current	ADM5	ADM5
ADNP	Human	Current	ADNP	ADNP
ADNP2	Human	Current	ADNP2	ADNP2
ADNP-AS1	Human	Current	ADNP-AS1	ADNP-AS1
ADO	Human	Current	ADO	ADO
ADORA1	Human	Current	ADORA1	ADORA1
ADORA2A	Human	Current	ADORA2A	ADORA2A
ADORA2A-AS1	Human	Current	ADORA2A-AS1	ADORA2A-AS1
ADORA2B	Human	Current	ADORA2B	ADORA2B
ADORA2BP1	Human	Current	ADORA2BP1	ADORA2BP1
ADORA3	Human	Current	ADORA3	ADORA3
ADPGK	Human	Current	ADPGK	ADPGK
ADPGK-AS1	Human	Current	ADPGK-AS1	ADPGK-AS1
ADPRH	Human	Current	ADPRH	ADPRH
ADPRHL1	Human	Current	ADPRHL1	ADPRHL1
ADPRHL2	Human	Current	ADPRHL2	ADPRHL2
ADPRM	Human	Current	ADPRM	ADPRM
ADRA1A	Human	Current	ADRA1A	ADRA1A
ADRA1B	Human	Current	ADRA1B	ADRA1B
ADRA1D	Human	Current	ADRA1D	ADRA1D
ADRA2A	Human	Current	ADRA2A	ADRA2A
ADRA2B	Human	Current	ADRA2B	ADRA2B
ADRA2C	Human	Current	ADRA2C	ADRA2C
ADRB1	Human	Current	ADRB1	ADRB1
ADRB2	Human	Current	ADRB2	ADRB2
ADRB3	Human	Current	ADRB3	ADRB3
ADRM1	Human	Current	ADRM1	ADRM1
ADSL	Human	Current	ADSL	ADSL
ADSS	Human	Current	ADSS	ADSS
ADSSL1	Human	Current	ADSSL1	ADSSL1
ADTRP	Human	Current	ADTRP	ADTRP
AEBP1	Human	Current	AEBP1	AEBP1
AEBP2	Human	Current	AEBP2	AEBP2
AEN	Human	Current	AEN	AEN
AES	Human	Current	AES	AES
AF8T	Human	Current	AF8T	AF8T
AFA	Human	Current	AFA	AFA
AFA1	Human	Current	AFA1	AFA1
AFAP1	Human	Current	AFAP1	AFAP1
AFAP1-AS1	Human	Current	AFAP1-AS1	AFAP1-AS1
AFAP1L1	Human	Current	AFAP1L1	AFAP1L1
AFAP1L2	Human	Current	AFAP1L2	AFAP1L2
AFD1	Human	Current	AFD1	AFD1
AFDN	Human	Current	AFDN	AFDN
AFDN-AS1	Human	Current	AFDN-AS1	AFDN-AS1
AFF1	Human	Current	AFF1	AFF1
AFF2	Human	Current	AFF2	AFF2
AFF2-IT1	Human	Current	AFF2-IT1	AFF2-IT1
AFF3	Human	Current	AFF3	AFF3
AFF4	Human	Current	AFF4	AFF4
AFG1L	Human	Current	AFG1L	AFG1L
AFG3L1P	Human	Current	AFG3L1P	AFG3L1P
AFG3L2	Human	Current	AFG3L2	AFG3L2
AFG3L2P1	Human	Current	AFG3L2P1	AFG3L2P1
AFM	Human	Current	AFM	AFM
AFMID	Human	Current	AFMID	AFMID
AFP	Human	Current	AFP	AFP
AFTPH	Human	Current	AFTPH	AFTPH
AGA	Human	Current	AGA	AGA
AGA2	Human	Current	AGA2	AGA2
AGA3	Human	Current	AGA3	AGA3
AGAP1	Human	Current	AGAP1	AGAP1
AGAP10P	Human	Current	AGAP10P	AGAP10P
AGAP11	Human	Current	AGAP11	AGAP11
AGAP12P	Human	Current	AGAP12P	AGAP12P
AGAP13P	Human	Current	AGAP13P	AGAP13P
AGAP14	Human	Current	AGAP14	AGAP14
AGAP1-IT1	Human	Current	AGAP1-IT1	AGAP1-IT1
AGAP2	Human	Current	AGAP2	AGAP2
AGAP2-AS1	Human	Current	AGAP2-AS1	AGAP2-AS1
AGAP3	Human	Current	AGAP3	AGAP3
AGAP4	Human	Current	AGAP4	AGAP4
AGAP5	Human	Current	AGAP5	AGAP5
AGAP6	Human	Current	AGAP6	AGAP6
AGAP7P	Human	Current	AGAP7P	AGAP7P
AGAP9	Human	Current	AGAP9	AGAP9
AGBL1	Human	Current	AGBL1	AGBL1
AGBL1-AS1	Human	Current	AGBL1-AS1	AGBL1-AS1
AGBL2	Human	Current	AGBL2	AGBL2
AGBL3	Human	Current	AGBL3	AGBL3
AGBL4	Human	Current	AGBL4	AGBL4
AGBL4-IT1	Human	Current	AGBL4-IT1	AGBL4-IT1
AGBL5	Human	Current	AGBL5	AGBL5
AGBL5-AS1	Human	Current	AGBL5-AS1	AGBL5-AS1
AGBL5-IT1	Human	Current	AGBL5-IT1	AGBL5-IT1
AGER	Human	Current	AGER	AGER
AGFG1	Human	Current	AGFG1	AGFG1
AGFG2	Human	Current	AGFG2	AGFG2
AGGF1	Human	Current	AGGF1	AGGF1
AGGF1P1	Human	Current	AGGF1P1	AGGF1P1
AGGF1P10	Human	Current	AGGF1P10	AGGF1P10
AGGF1P2	Human	Current	AGGF1P2	AGGF1P2
AGGF1P3	Human	Current	AGGF1P3	AGGF1P3
AGGF1P4	Human	Current	AGGF1P4	AGGF1P4
AGGF1P5	Human	Current	AGGF1P5	AGGF1P5
AGGF1P6	Human	Current	AGGF1P6	AGGF1P6
AGGF1P7	Human	Current	AGGF1P7	AGGF1P7
AGGF1P8	Human	Current	AGGF1P8	AGGF1P8
AGGF1P9	Human	Current	AGGF1P9	AGGF1P9
AGK	Human	Current	AGK	AGK
AGKP1	Human	Current	AGKP1	AGKP1
AGL	Human	Current	AGL	AGL
AGMAT	Human	Current	AGMAT	AGMAT
AGMO	Human	Current	AGMO	AGMO
AGMX2	Human	Current	AGMX2	AGMX2
AGO1	Human	Current	AGO1	AGO1
AGO2	Human	Current	AGO2	AGO2
AGO3	Human	Current	AGO3	AGO3
AGO4	Human	Current	AGO4	AGO4
AGPAT1	Human	Current	AGPAT1	AGPAT1
AGPAT2	Human	Current	AGPAT2	AGPAT2
AGPAT3	Human	Current	AGPAT3	AGPAT3
AGPAT4	Human	Current	AGPAT4	AGPAT4
AGPAT4-IT1	Human	Current	AGPAT4-IT1	AGPAT4-IT1
AGPAT5	Human	Current	AGPAT5	AGPAT5
AGPAT5P1	Human	Current	AGPAT5P1	AGPAT5P1
AGPS	Human	Current	AGPS	AGPS
AGR2	Human	Current	AGR2	AGR2
AGR3	Human	Current	AGR3	AGR3
AGRN	Human	Current	AGRN	AGRN
AGRP	Human	Current	AGRP	AGRP
AGSPX	Human	Current	AGSPX	AGSPX
AGT	Human	Current	AGT	AGT
AGTPBP1	Human	Current	AGTPBP1	AGTPBP1
AGTR1	Human	Current	AGTR1	AGTR1
AGTR2	Human	Current	AGTR2	AGTR2
AGTRAP	Human	Current	AGTRAP	AGTRAP
AGVR6190	Human	Current	AGVR6190	AGVR6190
AGXT	Human	Current	AGXT	AGXT
AGXT2	Human	Current	AGXT2	AGXT2
AHCTF1	Human	Current	AHCTF1	AHCTF1
AHCTF1P1	Human	Current	AHCTF1P1	AHCTF1P1
AHCY	Human	Current	AHCY	AHCY
AHCYL1	Human	Current	AHCYL1	AHCYL1
AHCYL2	Human	Current	AHCYL2	AHCYL2
AHCYP1	Human	Current	AHCYP1	AHCYP1
AHCYP2	Human	Current	AHCYP2	AHCYP2
AHCYP3	Human	Current	AHCYP3	AHCYP3
AHCYP4	Human	Current	AHCYP4	AHCYP4
AHCYP5	Human	Current	AHCYP5	AHCYP5
AHCYP6	Human	Current	AHCYP6	AHCYP6
AHCYP7	Human	Current	AHCYP7	AHCYP7
AHCYP8	Human	Current	AHCYP8	AHCYP8
AHDC1	Human	Current	AHDC1	AHDC1
AHI1	Human	Current	AHI1	AHI1
AHNAK	Human	Current	AHNAK	AHNAK
AHNAK2	Human	Current	AHNAK2	AHNAK2
AHR	Human	Current	AHR	AHR
AHRR	Human	Current	AHRR	AHRR
AHSA1	Human	Current	AHSA1	AHSA1
AHSA2	Human	Current	AHSA2	AHSA2
AHSG	Human	Current	AHSG	AHSG
AHSP	Human	Current	AHSP	AHSP
AIC	Human	Current	AIC	AIC
AICDA	Human	Current	AICDA	AICDA
AIDA	Human	Current	AIDA	AIDA
AIF1	Human	Current	AIF1	AIF1
AIF1L	Human	Current	AIF1L	AIF1L
AIFM1	Human	Current	AIFM1	AIFM1
AIFM1P1	Human	Current	AIFM1P1	AIFM1P1
AIFM2	Human	Current	AIFM2	AIFM2
AIFM3	Human	Current	AIFM3	AIFM3
AIG1	Human	Current	AIG1	AIG1
AIG1P1	Human	Current	AIG1P1	AIG1P1
AIH3	Human	Current	AIH3	AIH3
AIM1	Human	Current	AIM1	AIM1
AIM1L	Human	Current	AIM1L	AIM1L
AIM2	Human	Current	AIM2	AIM2
AIMP1	Human	Current	AIMP1	AIMP1
AIMP1P1	Human	Current	AIMP1P1	AIMP1P1
AIMP1P2	Human	Current	AIMP1P2	AIMP1P2
AIMP2	Human	Current	AIMP2	AIMP2
AIP	Human	Current	AIP	AIP
AIPL1	Human	Current	AIPL1	AIPL1
AIR	Human	Current	AIR	AIR
AIRE	Human	Current	AIRE	AIRE
AIRN	Human	Current	AIRN	AIRN
AIS1	Human	Current	AIS1	AIS1
AIS2	Human	Current	AIS2	AIS2
AIS3	Human	Current	AIS3	AIS3
AIS4	Human	Current	AIS4	AIS4
AITD1	Human	Current	AITD1	AITD1
AITD2	Human	Current	AITD2	AITD2
AITD4	Human	Current	AITD4	AITD4
AJAP1	Human	Current	AJAP1	AJAP1
AJUBA	Human	Current	AJUBA	AJUBA
AK1	Human	Current	AK1	AK1
AK2	Human	Current	AK2	AK2
AK2P1	Human	Current	AK2P1	AK2P1
AK2P2	Human	Current	AK2P2	AK2P2
AK3	Human	Current	AK3	AK3
AK3P2	Human	Current	AK3P2	AK3P2
AK3P3	Human	Current	AK3P3	AK3P3
AK3P4	Human	Current	AK3P4	AK3P4
AK3P5	Human	Current	AK3P5	AK3P5
AK3P6	Human	Current	AK3P6	AK3P6
AK4	Human	Current	AK4	AK4
AK4P1	Human	Current	AK4P1	AK4P1
AK4P2	Human	Current	AK4P2	AK4P2
AK4P3	Human	Current	AK4P3	AK4P3
AK4P4	Human	Current	AK4P4	AK4P4
AK4P5	Human	Current	AK4P5	AK4P5
AK4P6	Human	Current	AK4P6	AK4P6
AK5	Human	Current	AK5	AK5
AK6	Human	Current	AK6	AK6
AK6P1	Human	Current	AK6P1	AK6P1
AK6P2	Human	Current	AK6P2	AK6P2
AK7	Human	Current	AK7	AK7
AK8	Human	Current	AK8	AK8
AK9	Human	Current	AK9	AK9
AKAIN1	Human	Current	AKAIN1	AKAIN1
AKAP1	Human	Current	AKAP1	AKAP1
AKAP10	Human	Current	AKAP10	AKAP10
AKAP11	Human	Current	AKAP11	AKAP11
AKAP12	Human	Current	AKAP12	AKAP12
AKAP13	Human	Current	AKAP13	AKAP13
AKAP14	Human	Current	AKAP14	AKAP14
AKAP17A	Human	Current	AKAP17A	AKAP17A
AKAP17BP	Human	Current	AKAP17BP	AKAP17BP
AKAP2	Human	Current	AKAP2	AKAP2
AKAP3	Human	Current	AKAP3	AKAP3
AKAP4	Human	Current	AKAP4	AKAP4
AKAP5	Human	Current	AKAP5	AKAP5
AKAP6	Human	Current	AKAP6	AKAP6
AKAP7	Human	Current	AKAP7	AKAP7
AKAP8	Human	Current	AKAP8	AKAP8
AKAP8L	Human	Current	AKAP8L	AKAP8L
AKAP8P1	Human	Current	AKAP8P1	AKAP8P1
AKAP9	Human	Current	AKAP9	AKAP9
AKIP1	Human	Current	AKIP1	AKIP1
AKIRIN1	Human	Current	AKIRIN1	AKIRIN1
AKIRIN1P1	Human	Current	AKIRIN1P1	AKIRIN1P1
AKIRIN1P2	Human	Current	AKIRIN1P2	AKIRIN1P2
AKIRIN2	Human	Current	AKIRIN2	AKIRIN2
AKIRIN2P1	Human	Current	AKIRIN2P1	AKIRIN2P1
AKNA	Human	Current	AKNA	AKNA
AKNAD1	Human	Current	AKNAD1	AKNAD1
AKR1A1	Human	Current	AKR1A1	AKR1A1
AKR1B1	Human	Current	AKR1B1	AKR1B1
AKR1B10	Human	Current	AKR1B10	AKR1B10
AKR1B10P1	Human	Current	AKR1B10P1	AKR1B10P1
AKR1B10P2	Human	Current	AKR1B10P2	AKR1B10P2
AKR1B15	Human	Current	AKR1B15	AKR1B15
AKR1B1P1	Human	Current	AKR1B1P1	AKR1B1P1
AKR1B1P2	Human	Current	AKR1B1P2	AKR1B1P2
AKR1B1P3	Human	Current	AKR1B1P3	AKR1B1P3
AKR1B1P4	Human	Current	AKR1B1P4	AKR1B1P4
AKR1B1P5	Human	Current	AKR1B1P5	AKR1B1P5
AKR1B1P6	Human	Current	AKR1B1P6	AKR1B1P6
AKR1B1P7	Human	Current	AKR1B1P7	AKR1B1P7
AKR1B1P8	Human	Current	AKR1B1P8	AKR1B1P8
AKR1C1	Human	Current	AKR1C1	AKR1C1
AKR1C2	Human	Current	AKR1C2	AKR1C2
AKR1C3	Human	Current	AKR1C3	AKR1C3
AKR1C4	Human	Current	AKR1C4	AKR1C4
AKR1C5P	Human	Current	AKR1C5P	AKR1C5P
AKR1C6P	Human	Current	AKR1C6P	AKR1C6P
AKR1C7P	Human	Current	AKR1C7P	AKR1C7P
AKR1C8P	Human	Current	AKR1C8P	AKR1C8P
AKR1D1	Human	Current	AKR1D1	AKR1D1
AKR1D1P1	Human	Current	AKR1D1P1	AKR1D1P1
AKR1E2	Human	Current	AKR1E2	AKR1E2
AKR7A2	Human	Current	AKR7A2	AKR7A2
AKR7A2P1	Human	Current	AKR7A2P1	AKR7A2P1
AKR7A3	Human	Current	AKR7A3	AKR7A3
AKR7L	Human	Current	AKR7L	AKR7L
AKT1	Human	Current	AKT1	AKT1
AKT1S1	Human	Current	AKT1S1	AKT1S1
AKT2	Human	Current	AKT2	AKT2
AKT3	Human	Current	AKT3	AKT3
AKT3-IT1	Human	Current	AKT3-IT1	AKT3-IT1
AKTIP	Human	Current	AKTIP	AKTIP
ALAD	Human	Current	ALAD	ALAD
ALAS1	Human	Current	ALAS1	ALAS1
ALAS2	Human	Current	ALAS2	ALAS2
ALB	Human	Current	ALB	ALB
ALCAM	Human	Current	ALCAM	ALCAM
ALDH16A1	Human	Current	ALDH16A1	ALDH16A1
ALDH18A1	Human	Current	ALDH18A1	ALDH18A1
ALDH1A1	Human	Current	ALDH1A1	ALDH1A1
ALDH1A2	Human	Current	ALDH1A2	ALDH1A2
ALDH1A3	Human	Current	ALDH1A3	ALDH1A3
ALDH1B1	Human	Current	ALDH1B1	ALDH1B1
ALDH1L1	Human	Current	ALDH1L1	ALDH1L1
ALDH1L1-AS1	Human	Current	ALDH1L1-AS1	ALDH1L1-AS1
ALDH1L1-AS2	Human	Current	ALDH1L1-AS2	ALDH1L1-AS2
ALDH1L2	Human	Current	ALDH1L2	ALDH1L2
ALDH2	Human	Current	ALDH2	ALDH2
ALDH3A1	Human	Current	ALDH3A1	ALDH3A1
ALDH3A2	Human	Current	ALDH3A2	ALDH3A2
ALDH3B1	Human	Current	ALDH3B1	ALDH3B1
ALDH3B2	Human	Current	ALDH3B2	ALDH3B2
ALDH4A1	Human	Current	ALDH4A1	ALDH4A1
ALDH5A1	Human	Current	ALDH5A1	ALDH5A1
ALDH6A1	Human	Current	ALDH6A1	ALDH6A1
ALDH7A1	Human	Current	ALDH7A1	ALDH7A1
ALDH7A1P1	Human	Current	ALDH7A1P1	ALDH7A1P1
ALDH7A1P2	Human	Current	ALDH7A1P2	ALDH7A1P2
ALDH7A1P3	Human	Current	ALDH7A1P3	ALDH7A1P3
ALDH7A1P4	Human	Current	ALDH7A1P4	ALDH7A1P4
ALDH8A1	Human	Current	ALDH8A1	ALDH8A1
ALDH9A1	Human	Current	ALDH9A1	ALDH9A1
ALDOA	Human	Current	ALDOA	ALDOA
ALDOAP1	Human	Current	ALDOAP1	ALDOAP1
ALDOAP2	Human	Current	ALDOAP2	ALDOAP2
ALDOB	Human	Current	ALDOB	ALDOB
ALDOC	Human	Current	ALDOC	ALDOC
ALG1	Human	Current	ALG1	ALG1
ALG10	Human	Current	ALG10	ALG10
ALG10B	Human	Current	ALG10B	ALG10B
ALG11	Human	Current	ALG11	ALG11
ALG12	Human	Current	ALG12	ALG12
ALG13	Human	Current	ALG13	ALG13
ALG13-AS1	Human	Current	ALG13-AS1	ALG13-AS1
ALG14	Human	Current	ALG14	ALG14
ALG1L	Human	Current	ALG1L	ALG1L
ALG1L10P	Human	Current	ALG1L10P	ALG1L10P
ALG1L11P	Human	Current	ALG1L11P	ALG1L11P
ALG1L12P	Human	Current	ALG1L12P	ALG1L12P
ALG1L13P	Human	Current	ALG1L13P	ALG1L13P
ALG1L14P	Human	Current	ALG1L14P	ALG1L14P
ALG1L15P	Human	Current	ALG1L15P	ALG1L15P
ALG1L2	Human	Current	ALG1L2	ALG1L2
ALG1L3P	Human	Current	ALG1L3P	ALG1L3P
ALG1L5P	Human	Current	ALG1L5P	ALG1L5P
ALG1L6P	Human	Current	ALG1L6P	ALG1L6P
ALG1L7P	Human	Current	ALG1L7P	ALG1L7P
ALG1L8P	Human	Current	ALG1L8P	ALG1L8P
ALG1L9P	Human	Current	ALG1L9P	ALG1L9P
ALG2	Human	Current	ALG2	ALG2
ALG3	Human	Current	ALG3	ALG3
ALG3P1	Human	Current	ALG3P1	ALG3P1
ALG5	Human	Current	ALG5	ALG5
ALG6	Human	Current	ALG6	ALG6
ALG8	Human	Current	ALG8	ALG8
ALG9	Human	Current	ALG9	ALG9
ALG9-IT1	Human	Current	ALG9-IT1	ALG9-IT1
ALK	Human	Current	ALK	ALK
ALKAL1	Human	Current	ALKAL1	ALKAL1
ALKAL2	Human	Current	ALKAL2	ALKAL2
ALKBH1	Human	Current	ALKBH1	ALKBH1
ALKBH2	Human	Current	ALKBH2	ALKBH2
ALKBH3	Human	Current	ALKBH3	ALKBH3
ALKBH3-AS1	Human	Current	ALKBH3-AS1	ALKBH3-AS1
ALKBH4	Human	Current	ALKBH4	ALKBH4
ALKBH5	Human	Current	ALKBH5	ALKBH5
ALKBH6	Human	Current	ALKBH6	ALKBH6
ALKBH7	Human	Current	ALKBH7	ALKBH7
ALKBH8	Human	Current	ALKBH8	ALKBH8
ALL1	Human	Current	ALL1	ALL1
ALL2	Human	Current	ALL2	ALL2
ALLC	Human	Current	ALLC	ALLC
ALMS1	Human	Current	ALMS1	ALMS1
ALMS1-IT1	Human	Current	ALMS1-IT1	ALMS1-IT1
ALMS1P1	Human	Current	ALMS1P1	ALMS1P1
ALOX12	Human	Current	ALOX12	ALOX12
ALOX12-AS1	Human	Current	ALOX12-AS1	ALOX12-AS1
ALOX12B	Human	Current	ALOX12B	ALOX12B
ALOX12P1	Human	Current	ALOX12P1	ALOX12P1
ALOX12P2	Human	Current	ALOX12P2	ALOX12P2
ALOX15	Human	Current	ALOX15	ALOX15
ALOX15B	Human	Current	ALOX15B	ALOX15B
ALOX15P1	Human	Current	ALOX15P1	ALOX15P1
ALOX15P2	Human	Current	ALOX15P2	ALOX15P2
ALOX5	Human	Current	ALOX5	ALOX5
ALOX5AP	Human	Current	ALOX5AP	ALOX5AP
ALOXE3	Human	Current	ALOXE3	ALOXE3
ALOXE3P1	Human	Current	ALOXE3P1	ALOXE3P1
ALPI	Human	Current	ALPI	ALPI
ALPK1	Human	Current	ALPK1	ALPK1
ALPK2	Human	Current	ALPK2	ALPK2
ALPK3	Human	Current	ALPK3	ALPK3
ALPL	Human	Current	ALPL	ALPL
ALPP	Human	Current	ALPP	ALPP
ALPPL2	Human	Current	ALPPL2	ALPPL2
ALPPP	Human	Current	ALPPP	ALPPP
ALPQTL1	Human	Current	ALPQTL1	ALPQTL1
ALPQTL2	Human	Current	ALPQTL2	ALPQTL2
ALPQTL3	Human	Current	ALPQTL3	ALPQTL3
ALPQTL4	Human	Current	ALPQTL4	ALPQTL4
ALRH	Human	Current	ALRH	ALRH
ALS2	Human	Current	ALS2	ALS2
ALS2CL	Human	Current	ALS2CL	ALS2CL
ALS2CR12	Human	Current	ALS2CR12	ALS2CR12
ALS3	Human	Current	ALS3	ALS3
ALS5	Human	Current	ALS5	ALS5
ALS7	Human	Current	ALS7	ALS7
ALX1	Human	Current	ALX1	ALX1
ALX3	Human	Current	ALX3	ALX3
ALX4	Human	Current	ALX4	ALX4
ALYREF	Human	Current	ALYREF	ALYREF
AMACR	Human	Current	AMACR	AMACR
AMBN	Human	Current	AMBN	AMBN
AMBP	Human	Current	AMBP	AMBP
AMBRA1	Human	Current	AMBRA1	AMBRA1
AMCN	Human	Current	AMCN	AMCN
AMCX5	Human	Current	AMCX5	AMCX5
AMD1	Human	Current	AMD1	AMD1
AMD1P1	Human	Current	AMD1P1	AMD1P1
AMD1P2	Human	Current	AMD1P2	AMD1P2
AMD1P3	Human	Current	AMD1P3	AMD1P3
AMD1P4	Human	Current	AMD1P4	AMD1P4
AMDHD1	Human	Current	AMDHD1	AMDHD1
AMDHD2	Human	Current	AMDHD2	AMDHD2
AMELX	Human	Current	AMELX	AMELX
AMELY	Human	Current	AMELY	AMELY
AMER1	Human	Current	AMER1	AMER1
AMER2	Human	Current	AMER2	AMER2
AMER3	Human	Current	AMER3	AMER3
AMFR	Human	Current	AMFR	AMFR
AMH	Human	Current	AMH	AMH
AMHR2	Human	Current	AMHR2	AMHR2
AMIGO1	Human	Current	AMIGO1	AMIGO1
AMIGO2	Human	Current	AMIGO2	AMIGO2
AMIGO3	Human	Current	AMIGO3	AMIGO3
AMLCR2	Human	Current	AMLCR2	AMLCR2
AMMEC	Human	Current	AMMEC	AMMEC
AMMECR1	Human	Current	AMMECR1	AMMECR1
AMMECR1-IT1	Human	Current	AMMECR1-IT1	AMMECR1-IT1
AMMECR1L	Human	Current	AMMECR1L	AMMECR1L
AMMECR1LP1	Human	Current	AMMECR1LP1	AMMECR1LP1
AMN	Human	Current	AMN	AMN
AMN1	Human	Current	AMN1	AMN1
AMOT	Human	Current	AMOT	AMOT
AMOTL1	Human	Current	AMOTL1	AMOTL1
AMOTL2	Human	Current	AMOTL2	AMOTL2
AMPD1	Human	Current	AMPD1	AMPD1
AMPD2	Human	Current	AMPD2	AMPD2
AMPD3	Human	Current	AMPD3	AMPD3
AMPH	Human	Current	AMPH	AMPH
AMT	Human	Current	AMT	AMT
AMTN	Human	Current	AMTN	AMTN
AMY1A	Human	Current	AMY1A	AMY1A
AMY1B	Human	Current	AMY1B	AMY1B
AMY1C	Human	Current	AMY1C	AMY1C
AMY2A	Human	Current	AMY2A	AMY2A
AMY2B	Human	Current	AMY2B	AMY2B
AMYP1	Human	Current	AMYP1	AMYP1
AMZ1	Human	Current	AMZ1	AMZ1
AMZ2	Human	Current	AMZ2	AMZ2
AMZ2P1	Human	Current	AMZ2P1	AMZ2P1
AMZ2P2	Human	Current	AMZ2P2	AMZ2P2
AN	Human	Current	AN	AN
ANAPC1	Human	Current	ANAPC1	ANAPC1
ANAPC10	Human	Current	ANAPC10	ANAPC10
ANAPC10P1	Human	Current	ANAPC10P1	ANAPC10P1
ANAPC11	Human	Current	ANAPC11	ANAPC11
ANAPC13	Human	Current	ANAPC13	ANAPC13
ANAPC15	Human	Current	ANAPC15	ANAPC15
ANAPC16	Human	Current	ANAPC16	ANAPC16
ANAPC1P1	Human	Current	ANAPC1P1	ANAPC1P1
ANAPC2	Human	Current	ANAPC2	ANAPC2
ANAPC4	Human	Current	ANAPC4	ANAPC4
ANAPC5	Human	Current	ANAPC5	ANAPC5
ANAPC7	Human	Current	ANAPC7	ANAPC7
ANBC	Human	Current	ANBC	ANBC
ANC	Human	Current	ANC	ANC
ANCR	Human	Current	ANCR	ANCR
ANG	Human	Current	ANG	ANG
ANGEL1	Human	Current	ANGEL1	ANGEL1
ANGEL2	Human	Current	ANGEL2	ANGEL2
ANGPT1	Human	Current	ANGPT1	ANGPT1
ANGPT2	Human	Current	ANGPT2	ANGPT2
ANGPT4	Human	Current	ANGPT4	ANGPT4
ANGPTL1	Human	Current	ANGPTL1	ANGPTL1
ANGPTL2	Human	Current	ANGPTL2	ANGPTL2
ANGPTL3	Human	Current	ANGPTL3	ANGPTL3
ANGPTL4	Human	Current	ANGPTL4	ANGPTL4
ANGPTL5	Human	Current	ANGPTL5	ANGPTL5
ANGPTL6	Human	Current	ANGPTL6	ANGPTL6
ANGPTL7	Human	Current	ANGPTL7	ANGPTL7
ANGPTL8	Human	Current	ANGPTL8	ANGPTL8
ANHX	Human	Current	ANHX	ANHX
ANIB1	Human	Current	ANIB1	ANIB1
ANIB10	Human	Current	ANIB10	ANIB10
ANIB11	Human	Current	ANIB11	ANIB11
ANIB2	Human	Current	ANIB2	ANIB2
ANIB3	Human	Current	ANIB3	ANIB3
ANIB4	Human	Current	ANIB4	ANIB4
ANIB5	Human	Current	ANIB5	ANIB5
ANIB6	Human	Current	ANIB6	ANIB6
ANIB7	Human	Current	ANIB7	ANIB7
ANIB8	Human	Current	ANIB8	ANIB8
ANIB9	Human	Current	ANIB9	ANIB9
ANIC	Human	Current	ANIC	ANIC
ANK1	Human	Current	ANK1	ANK1
ANK2	Human	Current	ANK2	ANK2
ANK3	Human	Current	ANK3	ANK3
ANKAR	Human	Current	ANKAR	ANKAR
ANKDD1A	Human	Current	ANKDD1A	ANKDD1A
ANKDD1B	Human	Current	ANKDD1B	ANKDD1B
ANKEF1	Human	Current	ANKEF1	ANKEF1
ANKFN1	Human	Current	ANKFN1	ANKFN1
ANKFY1	Human	Current	ANKFY1	ANKFY1
ANKH	Human	Current	ANKH	ANKH
ANKHD1	Human	Current	ANKHD1	ANKHD1
ANKHD1-EIF4EBP3	Human	Current	ANKHD1-EIF4EBP3	ANKHD1-EIF4EBP3
ANKIB1	Human	Current	ANKIB1	ANKIB1
ANKK1	Human	Current	ANKK1	ANKK1
ANKLE1	Human	Current	ANKLE1	ANKLE1
ANKLE2	Human	Current	ANKLE2	ANKLE2
ANKMY1	Human	Current	ANKMY1	ANKMY1
ANKMY2	Human	Current	ANKMY2	ANKMY2
ANKRA2	Human	Current	ANKRA2	ANKRA2
ANKRD1	Human	Current	ANKRD1	ANKRD1
ANKRD10	Human	Current	ANKRD10	ANKRD10
ANKRD10-IT1	Human	Current	ANKRD10-IT1	ANKRD10-IT1
ANKRD11	Human	Current	ANKRD11	ANKRD11
ANKRD12	Human	Current	ANKRD12	ANKRD12
ANKRD13A	Human	Current	ANKRD13A	ANKRD13A
ANKRD13B	Human	Current	ANKRD13B	ANKRD13B
ANKRD13C	Human	Current	ANKRD13C	ANKRD13C
ANKRD13D	Human	Current	ANKRD13D	ANKRD13D
ANKRD16	Human	Current	ANKRD16	ANKRD16
ANKRD17	Human	Current	ANKRD17	ANKRD17
ANKRD18A	Human	Current	ANKRD18A	ANKRD18A
ANKRD18B	Human	Current	ANKRD18B	ANKRD18B
ANKRD18CP	Human	Current	ANKRD18CP	ANKRD18CP
ANKRD18DP	Human	Current	ANKRD18DP	ANKRD18DP
ANKRD18EP	Human	Current	ANKRD18EP	ANKRD18EP
ANKRD19P	Human	Current	ANKRD19P	ANKRD19P
ANKRD2	Human	Current	ANKRD2	ANKRD2
ANKRD20A1	Human	Current	ANKRD20A1	ANKRD20A1
ANKRD20A10P	Human	Current	ANKRD20A10P	ANKRD20A10P
ANKRD20A11P	Human	Current	ANKRD20A11P	ANKRD20A11P
ANKRD20A12P	Human	Current	ANKRD20A12P	ANKRD20A12P
ANKRD20A13P	Human	Current	ANKRD20A13P	ANKRD20A13P
ANKRD20A14P	Human	Current	ANKRD20A14P	ANKRD20A14P
ANKRD20A15P	Human	Current	ANKRD20A15P	ANKRD20A15P
ANKRD20A16P	Human	Current	ANKRD20A16P	ANKRD20A16P
ANKRD20A17P	Human	Current	ANKRD20A17P	ANKRD20A17P
ANKRD20A18P	Human	Current	ANKRD20A18P	ANKRD20A18P
ANKRD20A19P	Human	Current	ANKRD20A19P	ANKRD20A19P
ANKRD20A2	Human	Current	ANKRD20A2	ANKRD20A2
ANKRD20A20P	Human	Current	ANKRD20A20P	ANKRD20A20P
ANKRD20A21P	Human	Current	ANKRD20A21P	ANKRD20A21P
ANKRD20A3	Human	Current	ANKRD20A3	ANKRD20A3
ANKRD20A4	Human	Current	ANKRD20A4	ANKRD20A4
ANKRD20A5P	Human	Current	ANKRD20A5P	ANKRD20A5P
ANKRD20A6P	Human	Current	ANKRD20A6P	ANKRD20A6P
ANKRD20A7P	Human	Current	ANKRD20A7P	ANKRD20A7P
ANKRD20A8P	Human	Current	ANKRD20A8P	ANKRD20A8P
ANKRD20A9P	Human	Current	ANKRD20A9P	ANKRD20A9P
ANKRD22	Human	Current	ANKRD22	ANKRD22
ANKRD23	Human	Current	ANKRD23	ANKRD23
ANKRD24	Human	Current	ANKRD24	ANKRD24
ANKRD26	Human	Current	ANKRD26	ANKRD26
ANKRD26P1	Human	Current	ANKRD26P1	ANKRD26P1
ANKRD26P2	Human	Current	ANKRD26P2	ANKRD26P2
ANKRD26P3	Human	Current	ANKRD26P3	ANKRD26P3
ANKRD26P4	Human	Current	ANKRD26P4	ANKRD26P4
ANKRD27	Human	Current	ANKRD27	ANKRD27
ANKRD28	Human	Current	ANKRD28	ANKRD28
ANKRD29	Human	Current	ANKRD29	ANKRD29
ANKRD30A	Human	Current	ANKRD30A	ANKRD30A
ANKRD30B	Human	Current	ANKRD30B	ANKRD30B
ANKRD30BL	Human	Current	ANKRD30BL	ANKRD30BL
ANKRD30BP1	Human	Current	ANKRD30BP1	ANKRD30BP1
ANKRD30BP2	Human	Current	ANKRD30BP2	ANKRD30BP2
ANKRD30BP3	Human	Current	ANKRD30BP3	ANKRD30BP3
ANKRD31	Human	Current	ANKRD31	ANKRD31
ANKRD33	Human	Current	ANKRD33	ANKRD33
ANKRD33B	Human	Current	ANKRD33B	ANKRD33B
ANKRD33B-AS1	Human	Current	ANKRD33B-AS1	ANKRD33B-AS1
ANKRD34A	Human	Current	ANKRD34A	ANKRD34A
ANKRD34B	Human	Current	ANKRD34B	ANKRD34B
ANKRD34C	Human	Current	ANKRD34C	ANKRD34C
ANKRD34C-AS1	Human	Current	ANKRD34C-AS1	ANKRD34C-AS1
ANKRD35	Human	Current	ANKRD35	ANKRD35
ANKRD36	Human	Current	ANKRD36	ANKRD36
ANKRD36B	Human	Current	ANKRD36B	ANKRD36B
ANKRD36BP1	Human	Current	ANKRD36BP1	ANKRD36BP1
ANKRD36BP2	Human	Current	ANKRD36BP2	ANKRD36BP2
ANKRD36C	Human	Current	ANKRD36C	ANKRD36C
ANKRD36P1	Human	Current	ANKRD36P1	ANKRD36P1
ANKRD37	Human	Current	ANKRD37	ANKRD37
ANKRD39	Human	Current	ANKRD39	ANKRD39
ANKRD40	Human	Current	ANKRD40	ANKRD40
ANKRD42	Human	Current	ANKRD42	ANKRD42
ANKRD44	Human	Current	ANKRD44	ANKRD44
ANKRD44-IT1	Human	Current	ANKRD44-IT1	ANKRD44-IT1
ANKRD45	Human	Current	ANKRD45	ANKRD45
ANKRD46	Human	Current	ANKRD46	ANKRD46
ANKRD49	Human	Current	ANKRD49	ANKRD49
ANKRD50	Human	Current	ANKRD50	ANKRD50
ANKRD52	Human	Current	ANKRD52	ANKRD52
ANKRD53	Human	Current	ANKRD53	ANKRD53
ANKRD54	Human	Current	ANKRD54	ANKRD54
ANKRD54P1	Human	Current	ANKRD54P1	ANKRD54P1
ANKRD55	Human	Current	ANKRD55	ANKRD55
ANKRD57P1	Human	Current	ANKRD57P1	ANKRD57P1
ANKRD6	Human	Current	ANKRD6	ANKRD6
ANKRD60	Human	Current	ANKRD60	ANKRD60
ANKRD61	Human	Current	ANKRD61	ANKRD61
ANKRD62	Human	Current	ANKRD62	ANKRD62
ANKRD62P1	Human	Current	ANKRD62P1	ANKRD62P1
ANKRD62P1-PARP4P3	Human	Current	ANKRD62P1-PARP4P3	ANKRD62P1-PARP4P3
ANKRD63	Human	Current	ANKRD63	ANKRD63
ANKRD65	Human	Current	ANKRD65	ANKRD65
ANKRD66	Human	Current	ANKRD66	ANKRD66
ANKRD7	Human	Current	ANKRD7	ANKRD7
ANKRD9	Human	Current	ANKRD9	ANKRD9
ANKS1A	Human	Current	ANKS1A	ANKS1A
ANKS1B	Human	Current	ANKS1B	ANKS1B
ANKS3	Human	Current	ANKS3	ANKS3
ANKS4B	Human	Current	ANKS4B	ANKS4B
ANKS6	Human	Current	ANKS6	ANKS6
ANKUB1	Human	Current	ANKUB1	ANKUB1
ANKZF1	Human	Current	ANKZF1	ANKZF1
ANLN	Human	Current	ANLN	ANLN
ANMA	Human	Current	ANMA	ANMA
ANO1	Human	Current	ANO1	ANO1
ANO10	Human	Current	ANO10	ANO10
ANO1-AS1	Human	Current	ANO1-AS1	ANO1-AS1
ANO1-AS2	Human	Current	ANO1-AS2	ANO1-AS2
ANO2	Human	Current	ANO2	ANO2
ANO3	Human	Current	ANO3	ANO3
ANO4	Human	Current	ANO4	ANO4
ANO5	Human	Current	ANO5	ANO5
ANO6	Human	Current	ANO6	ANO6
ANO7	Human	Current	ANO7	ANO7
ANO7L1	Human	Current	ANO7L1	ANO7L1
ANO8	Human	Current	ANO8	ANO8
ANO9	Human	Current	ANO9	ANO9
ANON1	Human	Current	ANON1	ANON1
ANOP1	Human	Current	ANOP1	ANOP1
ANOS1	Human	Current	ANOS1	ANOS1
ANOS2P	Human	Current	ANOS2P	ANOS2P
ANP32A	Human	Current	ANP32A	ANP32A
ANP32A-IT1	Human	Current	ANP32A-IT1	ANP32A-IT1
ANP32AP1	Human	Current	ANP32AP1	ANP32AP1
ANP32B	Human	Current	ANP32B	ANP32B
ANP32BP1	Human	Current	ANP32BP1	ANP32BP1
ANP32BP2	Human	Current	ANP32BP2	ANP32BP2
ANP32BP3	Human	Current	ANP32BP3	ANP32BP3
ANP32C	Human	Current	ANP32C	ANP32C
ANP32D	Human	Current	ANP32D	ANP32D
ANP32E	Human	Current	ANP32E	ANP32E
ANP32F	Human	Current	ANP32F	ANP32F
ANPEP	Human	Current	ANPEP	ANPEP
ANTXR1	Human	Current	ANTXR1	ANTXR1
ANTXR2	Human	Current	ANTXR2	ANTXR2
ANTXRL	Human	Current	ANTXRL	ANTXRL
ANTXRLP1	Human	Current	ANTXRLP1	ANTXRLP1
ANXA1	Human	Current	ANXA1	ANXA1
ANXA10	Human	Current	ANXA10	ANXA10
ANXA11	Human	Current	ANXA11	ANXA11
ANXA13	Human	Current	ANXA13	ANXA13
ANXA2	Human	Current	ANXA2	ANXA2
ANXA2P1	Human	Current	ANXA2P1	ANXA2P1
ANXA2P2	Human	Current	ANXA2P2	ANXA2P2
ANXA2P3	Human	Current	ANXA2P3	ANXA2P3
ANXA2R	Human	Current	ANXA2R	ANXA2R
ANXA3	Human	Current	ANXA3	ANXA3
ANXA4	Human	Current	ANXA4	ANXA4
ANXA5	Human	Current	ANXA5	ANXA5
ANXA6	Human	Current	ANXA6	ANXA6
ANXA7	Human	Current	ANXA7	ANXA7
ANXA8	Human	Current	ANXA8	ANXA8
ANXA8L1	Human	Current	ANXA8L1	ANXA8L1
ANXA9	Human	Current	ANXA9	ANXA9
AOAH	Human	Current	AOAH	AOAH
AOAH-IT1	Human	Current	AOAH-IT1	AOAH-IT1
AOC1	Human	Current	AOC1	AOC1
AOC2	Human	Current	AOC2	AOC2
AOC3	Human	Current	AOC3	AOC3
AOC4P	Human	Current	AOC4P	AOC4P
AOCH	Human	Current	AOCH	AOCH
AOMS1	Human	Current	AOMS1	AOMS1
AOMS2	Human	Current	AOMS2	AOMS2
AOS	Human	Current	AOS	AOS
AOX1	Human	Current	AOX1	AOX1
AOX2P	Human	Current	AOX2P	AOX2P
AOX3P	Human	Current	AOX3P	AOX3P
AOX3P-AOX2P	Human	Current	AOX3P-AOX2P	AOX3P-AOX2P
AP1AR	Human	Current	AP1AR	AP1AR
AP1B1	Human	Current	AP1B1	AP1B1
AP1B1P1	Human	Current	AP1B1P1	AP1B1P1
AP1B1P2	Human	Current	AP1B1P2	AP1B1P2
AP1G1	Human	Current	AP1G1	AP1G1
AP1G2	Human	Current	AP1G2	AP1G2
AP1M1	Human	Current	AP1M1	AP1M1
AP1M2	Human	Current	AP1M2	AP1M2
AP1S1	Human	Current	AP1S1	AP1S1
AP1S2	Human	Current	AP1S2	AP1S2
AP1S2P1	Human	Current	AP1S2P1	AP1S2P1
AP1S3	Human	Current	AP1S3	AP1S3
AP2A1	Human	Current	AP2A1	AP2A1
AP2A2	Human	Current	AP2A2	AP2A2
AP2B1	Human	Current	AP2B1	AP2B1
AP2M1	Human	Current	AP2M1	AP2M1
AP2S1	Human	Current	AP2S1	AP2S1
AP3B1	Human	Current	AP3B1	AP3B1
AP3B2	Human	Current	AP3B2	AP3B2
AP3D1	Human	Current	AP3D1	AP3D1
AP3M1	Human	Current	AP3M1	AP3M1
AP3M2	Human	Current	AP3M2	AP3M2
AP3S1	Human	Current	AP3S1	AP3S1
AP3S2	Human	Current	AP3S2	AP3S2
AP4B1	Human	Current	AP4B1	AP4B1
AP4B1-AS1	Human	Current	AP4B1-AS1	AP4B1-AS1
AP4E1	Human	Current	AP4E1	AP4E1
AP4M1	Human	Current	AP4M1	AP4M1
AP4S1	Human	Current	AP4S1	AP4S1
AP5B1	Human	Current	AP5B1	AP5B1
AP5M1	Human	Current	AP5M1	AP5M1
AP5S1	Human	Current	AP5S1	AP5S1
AP5Z1	Human	Current	AP5Z1	AP5Z1
APAF1	Human	Current	APAF1	APAF1
APBA1	Human	Current	APBA1	APBA1
APBA2	Human	Current	APBA2	APBA2
APBA3	Human	Current	APBA3	APBA3
APBB1	Human	Current	APBB1	APBB1
APBB1IP	Human	Current	APBB1IP	APBB1IP
APBB2	Human	Current	APBB2	APBB2
APBB3	Human	Current	APBB3	APBB3
APC	Human	Current	APC	APC
APC2	Human	Current	APC2	APC2
APCDD1	Human	Current	APCDD1	APCDD1
APCDD1L	Human	Current	APCDD1L	APCDD1L
APCDD1L-AS1	Human	Current	APCDD1L-AS1	APCDD1L-AS1
APCS	Human	Current	APCS	APCS
APEH	Human	Current	APEH	APEH
APELA	Human	Current	APELA	APELA
APEX1	Human	Current	APEX1	APEX1
APEX2	Human	Current	APEX2	APEX2
APH1A	Human	Current	APH1A	APH1A
APH1B	Human	Current	APH1B	APH1B
API5	Human	Current	API5	API5
API5P1	Human	Current	API5P1	API5P1
API5P2	Human	Current	API5P2	API5P2
APIP	Human	Current	APIP	APIP
APITD1-CORT	Human	Current	APITD1-CORT	APITD1-CORT
APLF	Human	Current	APLF	APLF
APLN	Human	Current	APLN	APLN
APLNR	Human	Current	APLNR	APLNR
APLP1	Human	Current	APLP1	APLP1
APLP2	Human	Current	APLP2	APLP2
APMAP	Human	Current	APMAP	APMAP
APMR1	Human	Current	APMR1	APMR1
APMR2	Human	Current	APMR2	APMR2
APMR3	Human	Current	APMR3	APMR3
APOA1	Human	Current	APOA1	APOA1
APOA1-AS	Human	Current	APOA1-AS	APOA1-AS
APOA2	Human	Current	APOA2	APOA2
APOA4	Human	Current	APOA4	APOA4
APOA5	Human	Current	APOA5	APOA5
APOB	Human	Current	APOB	APOB
APOBEC1	Human	Current	APOBEC1	APOBEC1
APOBEC2	Human	Current	APOBEC2	APOBEC2
APOBEC3A	Human	Current	APOBEC3A	APOBEC3A
APOBEC3A_B	Human	Current	APOBEC3A_B	APOBEC3A_B
APOBEC3AP1	Human	Current	APOBEC3AP1	APOBEC3AP1
APOBEC3B	Human	Current	APOBEC3B	APOBEC3B
APOBEC3B-AS1	Human	Current	APOBEC3B-AS1	APOBEC3B-AS1
APOBEC3C	Human	Current	APOBEC3C	APOBEC3C
APOBEC3D	Human	Current	APOBEC3D	APOBEC3D
APOBEC3F	Human	Current	APOBEC3F	APOBEC3F
APOBEC3G	Human	Current	APOBEC3G	APOBEC3G
APOBEC3H	Human	Current	APOBEC3H	APOBEC3H
APOBEC4	Human	Current	APOBEC4	APOBEC4
APOBR	Human	Current	APOBR	APOBR
APOC1	Human	Current	APOC1	APOC1
APOC1P1	Human	Current	APOC1P1	APOC1P1
APOC2	Human	Current	APOC2	APOC2
APOC3	Human	Current	APOC3	APOC3
APOC4	Human	Current	APOC4	APOC4
APOC4-APOC2	Human	Current	APOC4-APOC2	APOC4-APOC2
APOD	Human	Current	APOD	APOD
APOE	Human	Current	APOE	APOE
APOF	Human	Current	APOF	APOF
APOH	Human	Current	APOH	APOH
APOL1	Human	Current	APOL1	APOL1
APOL2	Human	Current	APOL2	APOL2
APOL3	Human	Current	APOL3	APOL3
APOL4	Human	Current	APOL4	APOL4
APOL5	Human	Current	APOL5	APOL5
APOL6	Human	Current	APOL6	APOL6
APOLD1	Human	Current	APOLD1	APOLD1
APOM	Human	Current	APOM	APOM
APOO	Human	Current	APOO	APOO
APOOL	Human	Current	APOOL	APOOL
APOOP1	Human	Current	APOOP1	APOOP1
APOOP2	Human	Current	APOOP2	APOOP2
APOOP3	Human	Current	APOOP3	APOOP3
APOOP4	Human	Current	APOOP4	APOOP4
APOOP5	Human	Current	APOOP5	APOOP5
APOPT1	Human	Current	APOPT1	APOPT1
APP	Human	Current	APP	APP
APPBP2	Human	Current	APPBP2	APPBP2
APPL1	Human	Current	APPL1	APPL1
APPL2	Human	Current	APPL2	APPL2
APRT	Human	Current	APRT	APRT
APTR	Human	Current	APTR	APTR
APTX	Human	Current	APTX	APTX
AQP1	Human	Current	AQP1	AQP1
AQP10	Human	Current	AQP10	AQP10
AQP11	Human	Current	AQP11	AQP11
AQP12A	Human	Current	AQP12A	AQP12A
AQP12B	Human	Current	AQP12B	AQP12B
AQP2	Human	Current	AQP2	AQP2
AQP3	Human	Current	AQP3	AQP3
AQP4	Human	Current	AQP4	AQP4
AQP4-AS1	Human	Current	AQP4-AS1	AQP4-AS1
AQP5	Human	Current	AQP5	AQP5
AQP6	Human	Current	AQP6	AQP6
AQP7	Human	Current	AQP7	AQP7
AQP7P1	Human	Current	AQP7P1	AQP7P1
AQP7P2	Human	Current	AQP7P2	AQP7P2
AQP7P3	Human	Current	AQP7P3	AQP7P3
AQP7P4	Human	Current	AQP7P4	AQP7P4
AQP7P5	Human	Current	AQP7P5	AQP7P5
AQP8	Human	Current	AQP8	AQP8
AQP9	Human	Current	AQP9	AQP9
AQR	Human	Current	AQR	AQR
AR	Human	Current	AR	AR
ARAF	Human	Current	ARAF	ARAF
ARAFP1	Human	Current	ARAFP1	ARAFP1
ARAFP2	Human	Current	ARAFP2	ARAFP2
ARAFP3	Human	Current	ARAFP3	ARAFP3
ARAP1	Human	Current	ARAP1	ARAP1
ARAP1-AS1	Human	Current	ARAP1-AS1	ARAP1-AS1
ARAP1-AS2	Human	Current	ARAP1-AS2	ARAP1-AS2
ARAP2	Human	Current	ARAP2	ARAP2
ARAP3	Human	Current	ARAP3	ARAP3
ARC	Human	Current	ARC	ARC
ARCI7	Human	Current	ARCI7	ARCI7
ARCI9	Human	Current	ARCI9	ARCI9
ARCN1	Human	Current	ARCN1	ARCN1
ARCODS	Human	Current	ARCODS	ARCODS
AREG	Human	Current	AREG	AREG
AREL1	Human	Current	AREL1	AREL1
ARF1	Human	Current	ARF1	ARF1
ARF1P1	Human	Current	ARF1P1	ARF1P1
ARF1P2	Human	Current	ARF1P2	ARF1P2
ARF1P3	Human	Current	ARF1P3	ARF1P3
ARF2P	Human	Current	ARF2P	ARF2P
ARF3	Human	Current	ARF3	ARF3
ARF4	Human	Current	ARF4	ARF4
ARF4-AS1	Human	Current	ARF4-AS1	ARF4-AS1
ARF4P1	Human	Current	ARF4P1	ARF4P1
ARF4P2	Human	Current	ARF4P2	ARF4P2
ARF4P3	Human	Current	ARF4P3	ARF4P3
ARF4P4	Human	Current	ARF4P4	ARF4P4
ARF4P5	Human	Current	ARF4P5	ARF4P5
ARF5	Human	Current	ARF5	ARF5
ARF6	Human	Current	ARF6	ARF6
ARFGAP1	Human	Current	ARFGAP1	ARFGAP1
ARFGAP2	Human	Current	ARFGAP2	ARFGAP2
ARFGAP3	Human	Current	ARFGAP3	ARFGAP3
ARFGEF1	Human	Current	ARFGEF1	ARFGEF1
ARFGEF2	Human	Current	ARFGEF2	ARFGEF2
ARFGEF3	Human	Current	ARFGEF3	ARFGEF3
ARFIP1	Human	Current	ARFIP1	ARFIP1
ARFIP2	Human	Current	ARFIP2	ARFIP2
ARFRP1	Human	Current	ARFRP1	ARFRP1
ARG1	Human	Current	ARG1	ARG1
ARG2	Human	Current	ARG2	ARG2
ARGFX	Human	Current	ARGFX	ARGFX
ARGFXP1	Human	Current	ARGFXP1	ARGFXP1
ARGFXP2	Human	Current	ARGFXP2	ARGFXP2
ARGLU1	Human	Current	ARGLU1	ARGLU1
ARHGAP1	Human	Current	ARHGAP1	ARHGAP1
ARHGAP10	Human	Current	ARHGAP10	ARHGAP10
ARHGAP11A	Human	Current	ARHGAP11A	ARHGAP11A
ARHGAP11B	Human	Current	ARHGAP11B	ARHGAP11B
ARHGAP12	Human	Current	ARHGAP12	ARHGAP12
ARHGAP15	Human	Current	ARHGAP15	ARHGAP15
ARHGAP16P	Human	Current	ARHGAP16P	ARHGAP16P
ARHGAP17	Human	Current	ARHGAP17	ARHGAP17
ARHGAP18	Human	Current	ARHGAP18	ARHGAP18
ARHGAP19	Human	Current	ARHGAP19	ARHGAP19
ARHGAP19-SLIT1	Human	Current	ARHGAP19-SLIT1	ARHGAP19-SLIT1
ARHGAP20	Human	Current	ARHGAP20	ARHGAP20
ARHGAP21	Human	Current	ARHGAP21	ARHGAP21
ARHGAP22	Human	Current	ARHGAP22	ARHGAP22
ARHGAP22-IT1	Human	Current	ARHGAP22-IT1	ARHGAP22-IT1
ARHGAP23	Human	Current	ARHGAP23	ARHGAP23
ARHGAP23P1	Human	Current	ARHGAP23P1	ARHGAP23P1
ARHGAP24	Human	Current	ARHGAP24	ARHGAP24
ARHGAP25	Human	Current	ARHGAP25	ARHGAP25
ARHGAP26	Human	Current	ARHGAP26	ARHGAP26
ARHGAP26-AS1	Human	Current	ARHGAP26-AS1	ARHGAP26-AS1
ARHGAP26-IT1	Human	Current	ARHGAP26-IT1	ARHGAP26-IT1
ARHGAP27	Human	Current	ARHGAP27	ARHGAP27
ARHGAP27P1	Human	Current	ARHGAP27P1	ARHGAP27P1
ARHGAP27P1-BPTFP1-KPNA2P3	Human	Current	ARHGAP27P1-BPTFP1-KPNA2P3	ARHGAP27P1-BPTFP1-KPNA2P3
ARHGAP28	Human	Current	ARHGAP28	ARHGAP28
ARHGAP29	Human	Current	ARHGAP29	ARHGAP29
ARHGAP30	Human	Current	ARHGAP30	ARHGAP30
ARHGAP31	Human	Current	ARHGAP31	ARHGAP31
ARHGAP31-AS1	Human	Current	ARHGAP31-AS1	ARHGAP31-AS1
ARHGAP32	Human	Current	ARHGAP32	ARHGAP32
ARHGAP33	Human	Current	ARHGAP33	ARHGAP33
ARHGAP35	Human	Current	ARHGAP35	ARHGAP35
ARHGAP36	Human	Current	ARHGAP36	ARHGAP36
ARHGAP39	Human	Current	ARHGAP39	ARHGAP39
ARHGAP4	Human	Current	ARHGAP4	ARHGAP4
ARHGAP40	Human	Current	ARHGAP40	ARHGAP40
ARHGAP42	Human	Current	ARHGAP42	ARHGAP42
ARHGAP42P1	Human	Current	ARHGAP42P1	ARHGAP42P1
ARHGAP42P2	Human	Current	ARHGAP42P2	ARHGAP42P2
ARHGAP42P3	Human	Current	ARHGAP42P3	ARHGAP42P3
ARHGAP42P4	Human	Current	ARHGAP42P4	ARHGAP42P4
ARHGAP42P5	Human	Current	ARHGAP42P5	ARHGAP42P5
ARHGAP44	Human	Current	ARHGAP44	ARHGAP44
ARHGAP45	Human	Current	ARHGAP45	ARHGAP45
ARHGAP5	Human	Current	ARHGAP5	ARHGAP5
ARHGAP5-AS1	Human	Current	ARHGAP5-AS1	ARHGAP5-AS1
ARHGAP6	Human	Current	ARHGAP6	ARHGAP6
ARHGAP8	Human	Current	ARHGAP8	ARHGAP8
ARHGAP9	Human	Current	ARHGAP9	ARHGAP9
ARHGDIA	Human	Current	ARHGDIA	ARHGDIA
ARHGDIB	Human	Current	ARHGDIB	ARHGDIB
ARHGDIG	Human	Current	ARHGDIG	ARHGDIG
ARHGEF1	Human	Current	ARHGEF1	ARHGEF1
ARHGEF10	Human	Current	ARHGEF10	ARHGEF10
ARHGEF10L	Human	Current	ARHGEF10L	ARHGEF10L
ARHGEF11	Human	Current	ARHGEF11	ARHGEF11
ARHGEF12	Human	Current	ARHGEF12	ARHGEF12
ARHGEF15	Human	Current	ARHGEF15	ARHGEF15
ARHGEF16	Human	Current	ARHGEF16	ARHGEF16
ARHGEF17	Human	Current	ARHGEF17	ARHGEF17
ARHGEF18	Human	Current	ARHGEF18	ARHGEF18
ARHGEF19	Human	Current	ARHGEF19	ARHGEF19
ARHGEF19-AS1	Human	Current	ARHGEF19-AS1	ARHGEF19-AS1
ARHGEF2	Human	Current	ARHGEF2	ARHGEF2
ARHGEF25	Human	Current	ARHGEF25	ARHGEF25
ARHGEF26	Human	Current	ARHGEF26	ARHGEF26
ARHGEF26-AS1	Human	Current	ARHGEF26-AS1	ARHGEF26-AS1
ARHGEF28	Human	Current	ARHGEF28	ARHGEF28
ARHGEF3	Human	Current	ARHGEF3	ARHGEF3
ARHGEF33	Human	Current	ARHGEF33	ARHGEF33
ARHGEF34P	Human	Current	ARHGEF34P	ARHGEF34P
ARHGEF35	Human	Current	ARHGEF35	ARHGEF35
ARHGEF37	Human	Current	ARHGEF37	ARHGEF37
ARHGEF38	Human	Current	ARHGEF38	ARHGEF38
ARHGEF38-IT1	Human	Current	ARHGEF38-IT1	ARHGEF38-IT1
ARHGEF39	Human	Current	ARHGEF39	ARHGEF39
ARHGEF3-AS1	Human	Current	ARHGEF3-AS1	ARHGEF3-AS1
ARHGEF4	Human	Current	ARHGEF4	ARHGEF4
ARHGEF40	Human	Current	ARHGEF40	ARHGEF40
ARHGEF5	Human	Current	ARHGEF5	ARHGEF5
ARHGEF6	Human	Current	ARHGEF6	ARHGEF6
ARHGEF7	Human	Current	ARHGEF7	ARHGEF7
ARHGEF7-AS1	Human	Current	ARHGEF7-AS1	ARHGEF7-AS1
ARHGEF7-AS2	Human	Current	ARHGEF7-AS2	ARHGEF7-AS2
ARHGEF7-IT1	Human	Current	ARHGEF7-IT1	ARHGEF7-IT1
ARHGEF9	Human	Current	ARHGEF9	ARHGEF9
ARHGEF9-IT1	Human	Current	ARHGEF9-IT1	ARHGEF9-IT1
ARHI1	Human	Current	ARHI1	ARHI1
ARHI2	Human	Current	ARHI2	ARHI2
ARID1A	Human	Current	ARID1A	ARID1A
ARID1B	Human	Current	ARID1B	ARID1B
ARID2	Human	Current	ARID2	ARID2
ARID3A	Human	Current	ARID3A	ARID3A
ARID3B	Human	Current	ARID3B	ARID3B
ARID3C	Human	Current	ARID3C	ARID3C
ARID4A	Human	Current	ARID4A	ARID4A
ARID4B	Human	Current	ARID4B	ARID4B
ARID4B-IT1	Human	Current	ARID4B-IT1	ARID4B-IT1
ARID5A	Human	Current	ARID5A	ARID5A
ARID5B	Human	Current	ARID5B	ARID5B
ARIH1	Human	Current	ARIH1	ARIH1
ARIH2	Human	Current	ARIH2	ARIH2
ARIH2OS	Human	Current	ARIH2OS	ARIH2OS
ARIH2P1	Human	Current	ARIH2P1	ARIH2P1
ARL1	Human	Current	ARL1	ARL1
ARL10	Human	Current	ARL10	ARL10
ARL11	Human	Current	ARL11	ARL11
ARL13A	Human	Current	ARL13A	ARL13A
ARL13B	Human	Current	ARL13B	ARL13B
ARL14	Human	Current	ARL14	ARL14
ARL14EP	Human	Current	ARL14EP	ARL14EP
ARL14EPL	Human	Current	ARL14EPL	ARL14EPL
ARL15	Human	Current	ARL15	ARL15
ARL16	Human	Current	ARL16	ARL16
ARL17A	Human	Current	ARL17A	ARL17A
ARL17B	Human	Current	ARL17B	ARL17B
ARL2	Human	Current	ARL2	ARL2
ARL2BP	Human	Current	ARL2BP	ARL2BP
ARL2BPP1	Human	Current	ARL2BPP1	ARL2BPP1
ARL2BPP10	Human	Current	ARL2BPP10	ARL2BPP10
ARL2BPP2	Human	Current	ARL2BPP2	ARL2BPP2
ARL2BPP3	Human	Current	ARL2BPP3	ARL2BPP3
ARL2BPP4	Human	Current	ARL2BPP4	ARL2BPP4
ARL2BPP5	Human	Current	ARL2BPP5	ARL2BPP5
ARL2BPP6	Human	Current	ARL2BPP6	ARL2BPP6
ARL2BPP7	Human	Current	ARL2BPP7	ARL2BPP7
ARL2BPP8	Human	Current	ARL2BPP8	ARL2BPP8
ARL2BPP9	Human	Current	ARL2BPP9	ARL2BPP9
ARL2-SNX15	Human	Current	ARL2-SNX15	ARL2-SNX15
ARL3	Human	Current	ARL3	ARL3
ARL4A	Human	Current	ARL4A	ARL4A
ARL4AP1	Human	Current	ARL4AP1	ARL4AP1
ARL4AP2	Human	Current	ARL4AP2	ARL4AP2
ARL4AP3	Human	Current	ARL4AP3	ARL4AP3
ARL4AP4	Human	Current	ARL4AP4	ARL4AP4
ARL4AP5	Human	Current	ARL4AP5	ARL4AP5
ARL4C	Human	Current	ARL4C	ARL4C
ARL4D	Human	Current	ARL4D	ARL4D
ARL5A	Human	Current	ARL5A	ARL5A
ARL5AP1	Human	Current	ARL5AP1	ARL5AP1
ARL5AP2	Human	Current	ARL5AP2	ARL5AP2
ARL5AP3	Human	Current	ARL5AP3	ARL5AP3
ARL5AP4	Human	Current	ARL5AP4	ARL5AP4
ARL5B	Human	Current	ARL5B	ARL5B
ARL5C	Human	Current	ARL5C	ARL5C
ARL6	Human	Current	ARL6	ARL6
ARL6IP1	Human	Current	ARL6IP1	ARL6IP1
ARL6IP1P1	Human	Current	ARL6IP1P1	ARL6IP1P1
ARL6IP1P2	Human	Current	ARL6IP1P2	ARL6IP1P2
ARL6IP1P3	Human	Current	ARL6IP1P3	ARL6IP1P3
ARL6IP4	Human	Current	ARL6IP4	ARL6IP4
ARL6IP5	Human	Current	ARL6IP5	ARL6IP5
ARL6IP6	Human	Current	ARL6IP6	ARL6IP6
ARL8A	Human	Current	ARL8A	ARL8A
ARL8B	Human	Current	ARL8B	ARL8B
ARL9	Human	Current	ARL9	ARL9
ARMC1	Human	Current	ARMC1	ARMC1
ARMC10	Human	Current	ARMC10	ARMC10
ARMC10P1	Human	Current	ARMC10P1	ARMC10P1
ARMC12	Human	Current	ARMC12	ARMC12
ARMC2	Human	Current	ARMC2	ARMC2
ARMC2-AS1	Human	Current	ARMC2-AS1	ARMC2-AS1
ARMC3	Human	Current	ARMC3	ARMC3
ARMC4	Human	Current	ARMC4	ARMC4
ARMC4P1	Human	Current	ARMC4P1	ARMC4P1
ARMC5	Human	Current	ARMC5	ARMC5
ARMC6	Human	Current	ARMC6	ARMC6
ARMC7	Human	Current	ARMC7	ARMC7
ARMC8	Human	Current	ARMC8	ARMC8
ARMC8P1	Human	Current	ARMC8P1	ARMC8P1
ARMC9	Human	Current	ARMC9	ARMC9
ARMCX1	Human	Current	ARMCX1	ARMCX1
ARMCX2	Human	Current	ARMCX2	ARMCX2
ARMCX3	Human	Current	ARMCX3	ARMCX3
ARMCX3-AS1	Human	Current	ARMCX3-AS1	ARMCX3-AS1
ARMCX4	Human	Current	ARMCX4	ARMCX4
ARMCX5	Human	Current	ARMCX5	ARMCX5
ARMCX5-GPRASP2	Human	Current	ARMCX5-GPRASP2	ARMCX5-GPRASP2
ARMCX6	Human	Current	ARMCX6	ARMCX6
ARMCX7P	Human	Current	ARMCX7P	ARMCX7P
ARMD10	Human	Current	ARMD10	ARMD10
ARMS2	Human	Current	ARMS2	ARMS2
ARMT1	Human	Current	ARMT1	ARMT1
ARNT	Human	Current	ARNT	ARNT
ARNT2	Human	Current	ARNT2	ARNT2
ARNTL	Human	Current	ARNTL	ARNTL
ARNTL2	Human	Current	ARNTL2	ARNTL2
ARNTL2-AS1	Human	Current	ARNTL2-AS1	ARNTL2-AS1
ARPC1A	Human	Current	ARPC1A	ARPC1A
ARPC1B	Human	Current	ARPC1B	ARPC1B
ARPC2	Human	Current	ARPC2	ARPC2
ARPC3	Human	Current	ARPC3	ARPC3
ARPC3P1	Human	Current	ARPC3P1	ARPC3P1
ARPC3P2	Human	Current	ARPC3P2	ARPC3P2
ARPC3P3	Human	Current	ARPC3P3	ARPC3P3
ARPC3P4	Human	Current	ARPC3P4	ARPC3P4
ARPC3P5	Human	Current	ARPC3P5	ARPC3P5
ARPC4	Human	Current	ARPC4	ARPC4
ARPC4-TTLL3	Human	Current	ARPC4-TTLL3	ARPC4-TTLL3
ARPC5	Human	Current	ARPC5	ARPC5
ARPC5L	Human	Current	ARPC5L	ARPC5L
ARPIN	Human	Current	ARPIN	ARPIN
ARPP19	Human	Current	ARPP19	ARPP19
ARPP21	Human	Current	ARPP21	ARPP21
ARPP21-AS1	Human	Current	ARPP21-AS1	ARPP21-AS1
ARR3	Human	Current	ARR3	ARR3
ARRB1	Human	Current	ARRB1	ARRB1
ARRB2	Human	Current	ARRB2	ARRB2
ARRDC1	Human	Current	ARRDC1	ARRDC1
ARRDC1-AS1	Human	Current	ARRDC1-AS1	ARRDC1-AS1
ARRDC2	Human	Current	ARRDC2	ARRDC2
ARRDC3	Human	Current	ARRDC3	ARRDC3
ARRDC3-AS1	Human	Current	ARRDC3-AS1	ARRDC3-AS1
ARRDC4	Human	Current	ARRDC4	ARRDC4
ARRDC5	Human	Current	ARRDC5	ARRDC5
ARSA	Human	Current	ARSA	ARSA
ARSB	Human	Current	ARSB	ARSB
ARSC2	Human	Current	ARSC2	ARSC2
ARSD	Human	Current	ARSD	ARSD
ARSD-AS1	Human	Current	ARSD-AS1	ARSD-AS1
ARSDP1	Human	Current	ARSDP1	ARSDP1
ARSE	Human	Current	ARSE	ARSE
ARSEP1	Human	Current	ARSEP1	ARSEP1
ARSF	Human	Current	ARSF	ARSF
ARSFP1	Human	Current	ARSFP1	ARSFP1
ARSG	Human	Current	ARSG	ARSG
ARSH	Human	Current	ARSH	ARSH
ARSI	Human	Current	ARSI	ARSI
ARSJ	Human	Current	ARSJ	ARSJ
ARSK	Human	Current	ARSK	ARSK
ART1	Human	Current	ART1	ART1
ART2BP	Human	Current	ART2BP	ART2BP
ART2P	Human	Current	ART2P	ART2P
ART3	Human	Current	ART3	ART3
ART4	Human	Current	ART4	ART4
ART5	Human	Current	ART5	ART5
ARTN	Human	Current	ARTN	ARTN
ARV1	Human	Current	ARV1	ARV1
ARVCF	Human	Current	ARVCF	ARVCF
ARVD3	Human	Current	ARVD3	ARVD3
ARVD4	Human	Current	ARVD4	ARVD4
ARVD6	Human	Current	ARVD6	ARVD6
ARX	Human	Current	ARX	ARX
AS3MT	Human	Current	AS3MT	AS3MT
ASAH1	Human	Current	ASAH1	ASAH1
ASAH2	Human	Current	ASAH2	ASAH2
ASAH2B	Human	Current	ASAH2B	ASAH2B
ASAP1	Human	Current	ASAP1	ASAP1
ASAP1-IT1	Human	Current	ASAP1-IT1	ASAP1-IT1
ASAP1-IT2	Human	Current	ASAP1-IT2	ASAP1-IT2
ASAP2	Human	Current	ASAP2	ASAP2
ASAP3	Human	Current	ASAP3	ASAP3
ASB1	Human	Current	ASB1	ASB1
ASB10	Human	Current	ASB10	ASB10
ASB11	Human	Current	ASB11	ASB11
ASB12	Human	Current	ASB12	ASB12
ASB13	Human	Current	ASB13	ASB13
ASB14	Human	Current	ASB14	ASB14
ASB15	Human	Current	ASB15	ASB15
ASB16	Human	Current	ASB16	ASB16
ASB16-AS1	Human	Current	ASB16-AS1	ASB16-AS1
ASB17	Human	Current	ASB17	ASB17
ASB18	Human	Current	ASB18	ASB18
ASB2	Human	Current	ASB2	ASB2
ASB3	Human	Current	ASB3	ASB3
ASB4	Human	Current	ASB4	ASB4
ASB5	Human	Current	ASB5	ASB5
ASB6	Human	Current	ASB6	ASB6
ASB7	Human	Current	ASB7	ASB7
ASB8	Human	Current	ASB8	ASB8
ASB9	Human	Current	ASB9	ASB9
ASB9P1	Human	Current	ASB9P1	ASB9P1
ASCC1	Human	Current	ASCC1	ASCC1
ASCC2	Human	Current	ASCC2	ASCC2
ASCC3	Human	Current	ASCC3	ASCC3
ASCL1	Human	Current	ASCL1	ASCL1
ASCL2	Human	Current	ASCL2	ASCL2
ASCL3	Human	Current	ASCL3	ASCL3
ASCL4	Human	Current	ASCL4	ASCL4
ASCL5	Human	Current	ASCL5	ASCL5
ASD1	Human	Current	ASD1	ASD1
ASDP	Human	Current	ASDP	ASDP
ASF1A	Human	Current	ASF1A	ASF1A
ASF1B	Human	Current	ASF1B	ASF1B
ASGR1	Human	Current	ASGR1	ASGR1
ASGR2	Human	Current	ASGR2	ASGR2
ASH1L	Human	Current	ASH1L	ASH1L
ASH1L-AS1	Human	Current	ASH1L-AS1	ASH1L-AS1
ASH1L-IT1	Human	Current	ASH1L-IT1	ASH1L-IT1
ASH2L	Human	Current	ASH2L	ASH2L
ASH2LP1	Human	Current	ASH2LP1	ASH2LP1
ASH2LP2	Human	Current	ASH2LP2	ASH2LP2
ASH2LP3	Human	Current	ASH2LP3	ASH2LP3
ASIC1	Human	Current	ASIC1	ASIC1
ASIC2	Human	Current	ASIC2	ASIC2
ASIC3	Human	Current	ASIC3	ASIC3
ASIC4	Human	Current	ASIC4	ASIC4
ASIC5	Human	Current	ASIC5	ASIC5
ASIP	Human	Current	ASIP	ASIP
ASL	Human	Current	ASL	ASL
ASLP1	Human	Current	ASLP1	ASLP1
ASMT	Human	Current	ASMT	ASMT
ASMTL	Human	Current	ASMTL	ASMTL
ASMTL-AS1	Human	Current	ASMTL-AS1	ASMTL-AS1
ASNA1	Human	Current	ASNA1	ASNA1
ASNS	Human	Current	ASNS	ASNS
ASNSD1	Human	Current	ASNSD1	ASNSD1
ASNSP1	Human	Current	ASNSP1	ASNSP1
ASNSP2	Human	Current	ASNSP2	ASNSP2
ASNSP3	Human	Current	ASNSP3	ASNSP3
ASNSP4	Human	Current	ASNSP4	ASNSP4
ASNSP5	Human	Current	ASNSP5	ASNSP5
ASNSP6	Human	Current	ASNSP6	ASNSP6
ASOBS	Human	Current	ASOBS	ASOBS
ASPA	Human	Current	ASPA	ASPA
ASPDH	Human	Current	ASPDH	ASPDH
ASPG	Human	Current	ASPG	ASPG
ASPG1	Human	Current	ASPG1	ASPG1
ASPG2	Human	Current	ASPG2	ASPG2
ASPG3	Human	Current	ASPG3	ASPG3
ASPG4	Human	Current	ASPG4	ASPG4
ASPH	Human	Current	ASPH	ASPH
ASPHD1	Human	Current	ASPHD1	ASPHD1
ASPHD2	Human	Current	ASPHD2	ASPHD2
ASPM	Human	Current	ASPM	ASPM
ASPN	Human	Current	ASPN	ASPN
ASPRV1	Human	Current	ASPRV1	ASPRV1
ASPSCR1	Human	Current	ASPSCR1	ASPSCR1
AS-PTPRE	Human	Current	AS-PTPRE	AS-PTPRE
ASRGL1	Human	Current	ASRGL1	ASRGL1
ASRT3	Human	Current	ASRT3	ASRT3
ASRT4	Human	Current	ASRT4	ASRT4
ASRT6	Human	Current	ASRT6	ASRT6
ASRT8	Human	Current	ASRT8	ASRT8
ASS1	Human	Current	ASS1	ASS1
ASS1P1	Human	Current	ASS1P1	ASS1P1
ASS1P10	Human	Current	ASS1P10	ASS1P10
ASS1P11	Human	Current	ASS1P11	ASS1P11
[truncated: 258,566+ more rows]
